# Supplementary material for: Territoriality and variation in home range size through the entire annual range of migratory great spotted cuckoos (Clamator glandarius)
Source: Sci Rep. 2019 Apr 17;9:6238. doi: 10.1038/s41598-019-41943-2 (PMC6470221; doi:10.1038/s41598-019-41943-2)
Supplement: Supplementary file 2 — Supplementary Information 2 [file 41598_2019_41943_MOESM2_ESM.csv]

birdnr	timestamp	lat	lon	quality	homerangeID	region
123619	02-05-13 8:50	37.28	-2.9719	0
123619	02-05-13 9:27	37.1675	-2.5503	0
123619	02-05-13 9:44	37.0178	-2.6531	A
123619	02-05-13 10:24	37.2597	-3.0503	1	42	Breeding Area
123619	02-05-13 11:05	37.2689	-3.0653	0
123619	02-05-13 11:18	37.2217	-3.0694	B
123619	02-05-13 12:09	37.2675	-3.0947	B
123619	02-05-13 13:59	37.2719	-3.0156	3	42	Breeding Area
123619	02-05-13 15:28	37.2617	-2.9897	1	42	Breeding Area
123619	02-05-13 15:37	37.2467	-3.0011	1	42	Breeding Area
123619	02-05-13 15:40	37.2578	-3.0114	A
123619	02-05-13 17:11	37.2197	-3.0192	0
123619	02-05-13 17:17	37.2589	-3.0161	2	42	Breeding Area
123619	04-05-13 13:37	37.2633	-3.0347	1	42	Breeding Area
123619	04-05-13 15:06	37.2989	-2.8367	0
123619	04-05-13 15:18	37.2647	-3.0039	1	42	Breeding Area
123619	04-05-13 16:29	37.27	-3.0106	0
123619	04-05-13 16:45	37.2642	-3.0053	B
123619	04-05-13 16:46	37.2831	-3.0808	0
123619	04-05-13 18:08	37.2828	-3.0167	1	42	Breeding Area
123619	04-05-13 18:26	37.2656	-3.0197	2	42	Breeding Area
123619	04-05-13 19:23	37.2658	-2.9944	B
123619	04-05-13 20:04	37.2606	-3.0164	2	42	Breeding Area
123619	04-05-13 20:26	37.2622	-3.0186	3	42	Breeding Area
123619	04-05-13 21:00	37.2622	-3.0297	1	42	Breeding Area
123619	04-05-13 21:56	37.2631	-2.9914	0
123619	04-05-13 22:12	37.2742	-3.0075	1	42	Breeding Area
123619	04-05-13 22:42	37.2956	-3.0186	1	42	Breeding Area
123619	06-05-13 19:06	37.3269	-2.5917	B
123619	06-05-13 19:36	37.3172	-2.6594	B
123619	06-05-13 20:00	37.2633	-3.0219	2	42	Breeding Area
123619	06-05-13 20:18	37.2733	-3.0147	2	42	Breeding Area
123619	06-05-13 20:40	37.2678	-3.0197	1	42	Breeding Area
123619	06-05-13 21:14	37.2631	-3.0089	1	42	Breeding Area
123619	06-05-13 21:46	37.2628	-3.0139	3	42	Breeding Area
123619	06-05-13 21:59	37.2603	-3.0172	3	42	Breeding Area
123619	06-05-13 23:00	37.2622	-2.9978	B
123619	07-05-13 1:40	37.2631	-3.0222	3	42	Breeding Area
123619	07-05-13 3:07	37.2622	-3.0206	3	42	Breeding Area
123619	07-05-13 3:17	37.2625	-3.0186	3	42	Breeding Area
123619	07-05-13 3:57	37.2581	-3.0253	2	42	Breeding Area
123619	09-05-13 1:17	37.3861	-3.1036	2
123619	09-05-13 2:44	37.3894	-3.1069	2
123619	09-05-13 2:58	37.3856	-3.1006	3
123619	09-05-13 4:26	37.3867	-3.1008	3
123619	09-05-13 4:36	37.3878	-3.1178	1
123619	09-05-13 4:46	37.3856	-3.0975	2
123619	09-05-13 6:04	37.4839	-3.1419	0
123619	09-05-13 6:26	37.4808	-3.2442	0
123619	09-05-13 8:04	37.3056	-3.0711	0
123619	09-05-13 8:59	37.2467	-3.0869	B
123619	09-05-13 9:39	37.3975	-3.0886	1
123619	09-05-13 9:44	37.4028	-3.0164	0
123619	11-05-13 7:17	37.0219	-3.1061	A
123619	11-05-13 7:36	37.0361	-3.2181	A
123619	11-05-13 9:02	37.2992	-3.1972	B
123619	11-05-13 9:15	37.2217	-3.0533	1
123619	11-05-13 9:56	37.2139	-3.0572	B
123619	11-05-13 10:41	37.2089	-3.0342	3
123619	11-05-13 10:57	37.1831	-2.8978	1
123619	11-05-13 11:38	37.2217	-2.885	B
123619	11-05-13 12:20	37.2247	-3.0522	1
123619	11-05-13 13:50	37.2672	-3.1208	B
123619	11-05-13 14:01	37.2369	-2.9753	1
123619	11-05-13 15:16	37.2275	-3.0119	0
123619	11-05-13 15:29	37.215	-3.0317	2
123619	13-05-13 13:40	37.3831	-2.9831	3	43	Breeding Area
123619	13-05-13 15:06	37.4006	-2.8864	0
123619	13-05-13 15:23	37.4078	-2.9433	A
123619	13-05-13 16:09	37.3803	-2.9661	3	43	Breeding Area
123619	13-05-13 16:48	37.3797	-3.0864	0
123619	13-05-13 17:49	37.3889	-3.0072	1	43	Breeding Area
123619	13-05-13 18:42	37.3831	-2.9719	1	43	Breeding Area
123619	13-05-13 20:15	37.3844	-2.9783	3	43	Breeding Area
123619	13-05-13 20:20	37.3892	-2.9956	2
123619	13-05-13 20:29	37.3869	-2.9811	3	43	Breeding Area
123619	13-05-13 21:13	37.3875	-2.9711	2	43	Breeding Area
123619	15-05-13 19:19	37.3683	-2.9936	0
123619	15-05-13 19:52	37.3628	-2.9961	3	43	Breeding Area
123619	15-05-13 20:33	37.365	-2.9861	3	43	Breeding Area
123619	15-05-13 20:53	37.3639	-3.0075	0
123619	15-05-13 21:29	37.3661	-2.9853	2	43	Breeding Area
123619	15-05-13 21:36	37.3639	-2.9842	3	43	Breeding Area
123619	15-05-13 22:15	37.3644	-2.9811	2	43	Breeding Area
123619	16-05-13 1:43	37.3667	-2.9819	3	43	Breeding Area
123619	16-05-13 3:07	37.3628	-2.9844	B
123619	18-05-13 1:23	37.3869	-2.9869	0
123619	18-05-13 2:47	37.3856	-2.9803	A
123619	18-05-13 2:58	37.3864	-2.9783	3	43	Breeding Area
123619	18-05-13 4:28	37.3867	-2.9897	2	43	Breeding Area
123619	18-05-13 4:29	37.3856	-2.9789	1
123619	18-05-13 4:39	37.3928	-2.9836	A
123619	18-05-13 5:31	37.3803	-2.9931	2	43	Breeding Area
123619	18-05-13 6:03	37.3889	-2.9881	B
123619	18-05-13 6:06	37.3853	-2.9775	3	43	Breeding Area
123619	18-05-13 7:12	37.3803	-2.9528	2	43	Breeding Area
123619	20-05-13 5:19	37.3825	-2.9811	2	43	Breeding Area
123619	20-05-13 5:43	37.4075	-2.955	2	43	Breeding Area
123619	20-05-13 6:11	37.4075	-3.0494	0
123619	20-05-13 6:56	37.2322	-3.0136	A
123619	20-05-13 7:49	37.4947	-2.9056	0
123619	20-05-13 9:12	37.3883	-2.9311	1	43	Breeding Area
123619	20-05-13 9:16	37.3583	-2.9469	B
123619	20-05-13 10:10	37.4114	-3.1539	0
123619	20-05-13 10:48	37.3869	-2.945	1	43	Breeding Area
123619	20-05-13 10:54	37.4586	-2.9019	0
123619	20-05-13 12:22	37.3878	-2.9778	2	43	Breeding Area
123619	20-05-13 12:33	37.3967	-2.9919	A
123619	22-05-13 10:12	37.3294	-2.9517	0
123619	22-05-13 10:25	37.3153	-2.9575	B
123619	22-05-13 11:07	37.2964	-2.88	B
123619	22-05-13 11:52	37.3642	-2.9322	B
123619	22-05-13 12:03	37.3931	-2.975	0
123619	22-05-13 13:26	37.3972	-2.9667	B
123619	22-05-13 13:45	37.3503	-3.0639	0
123619	22-05-13 15:07	37.2531	-3.4231	0
123619	22-05-13 15:25	37.2928	-2.9969	0
123619	22-05-13 15:51	37.3467	-2.9892	3	43	Breeding Area
123619	22-05-13 16:49	37.3881	-2.5519	A
123619	22-05-13 17:19	37.5389	-2.7489	B
123619	22-05-13 17:29	37.3611	-3.0194	1	43	Breeding Area
123619	22-05-13 18:59	37.3322	-2.8942	0
123619	24-05-13 16:27	37.4572	-2.8681	0
123619	24-05-13 16:43	37.3433	-2.9886	1	43	Breeding Area
123619	24-05-13 17:56	37.3611	-2.9972	A
123619	24-05-13 18:22	37.3572	-2.9828	A
123619	24-05-13 19:16	37.3608	-3.0006	B
123619	24-05-13 19:33	37.3503	-2.9856	2	43	Breeding Area
123619	24-05-13 19:43	37.3481	-2.9839	B
123619	24-05-13 20:46	37.4036	-3.2561	0
123619	24-05-13 21:26	37.5233	-3.2106	1	43	Breeding Area
123619	24-05-13 22:26	37.5486	-3.1983	1	43	Breeding Area
123619	26-05-13 21:47	37.3508	-2.9883	2	43	Breeding Area
123619	26-05-13 22:45	37.3758	-2.9825	B
123619	26-05-13 23:32	37.3889	-2.9922	B
123619	27-05-13 2:45	37.3531	-2.9939	A
123619	27-05-13 3:07	37.3494	-2.9944	A
123619	27-05-13 4:07	37.3664	-2.9961	B
123619	27-05-13 4:27	37.3575	-2.9972	B
123619	27-05-13 5:44	37.3586	-2.9536	0
123619	27-05-13 5:49	37.3497	-3.0139	3	43	Breeding Area
123619	27-05-13 6:05	37.3803	-2.7692	0
123619	29-05-13 2:45	37.3475	-2.9919	2	43	Breeding Area
123619	29-05-13 4:05	37.3486	-2.9914	2	43	Breeding Area
123619	29-05-13 4:23	37.3675	-2.9975	1	43	Breeding Area
123619	29-05-13 4:43	37.3522	-2.9886	3	43	Breeding Area
123619	29-05-13 5:00	37.3497	-3.0094	2	43	Breeding Area
123619	29-05-13 5:46	37.3381	-2.9939	2	43	Breeding Area
123619	29-05-13 6:21	37.3853	-3.1953	0
123619	29-05-13 6:39	37.2906	-2.9456	0
123619	29-05-13 9:01	37.3728	-3.0303	A
123619	29-05-13 9:29	37.3497	-2.9758	1	43	Breeding Area
123619	29-05-13 10:21	37.3844	-3.0675	0
123619	29-05-13 10:39	37.39	-3.0064	1	43	Breeding Area
123619	29-05-13 11:08	37.3361	-2.9875	2	43	Breeding Area
123619	31-05-13 8:38	37.3592	-3.0006	0
123619	31-05-13 8:46	37.3619	-3.0064	0
123619	31-05-13 9:38	37.37	-3.025	B
123619	31-05-13 10:14	37.3747	-2.9842	2	43	Breeding Area
123619	31-05-13 10:26	37.3781	-2.9858	3	43	Breeding Area
123619	31-05-13 11:54	37.3994	-3.045	B
123619	31-05-13 12:04	37.3883	-2.9633	A
123619	31-05-13 12:05	37.3947	-2.9231	B
123619	31-05-13 13:47	37.39	-3.0175	1	43	Breeding Area
123619	31-05-13 15:07	37.4269	-2.7783	0
123619	31-05-13 15:30	37.3972	-2.9564	A
123619	31-05-13 15:32	37.5333	-3.0078	0
123619	02-06-13 13:26	37.3792	-3.2461	0
123619	02-06-13 14:43	37.4311	-3.0153	0
123619	02-06-13 15:09	37.3933	-3.0747	0
123619	02-06-13 16:21	37.4208	-3.0122	1	43	Breeding Area
123619	02-06-13 16:30	37.4433	-3.0292	2	43	Breeding Area
123619	02-06-13 18:01	37.4194	-2.9881	3	43	Breeding Area
123619	02-06-13 18:11	37.4203	-3.0158	1	43	Breeding Area
123619	02-06-13 19:22	37.4486	-2.9561	B
123619	02-06-13 19:35	37.4264	-3.0042	1	43	Breeding Area
123619	02-06-13 19:53	37.42	-2.9906	2	43	Breeding Area
123619	02-06-13 20:14	37.445	-2.9744	B
123619	02-06-13 21:01	37.4281	-2.9772	1	43	Breeding Area
123619	02-06-13 21:19	37.4078	-3.0008	1	43	Breeding Area
123619	02-06-13 21:58	37.4206	-3.0006	3	43	Breeding Area
123619	04-06-13 18:50	37.3489	-2.9686	0
123619	04-06-13 19:11	37.35	-2.9694	B
123619	04-06-13 19:37	37.3478	-2.9664	B
123619	04-06-13 20:21	37.3533	-2.9986	2	43	Breeding Area
123619	04-06-13 20:29	37.3531	-2.9892	1	43	Breeding Area
123619	04-06-13 20:51	37.3528	-2.9861	2	43	Breeding Area
123619	04-06-13 21:18	37.3494	-2.9936	A
123619	04-06-13 22:00	37.4592	-2.9839	1	43	Breeding Area
123619	04-06-13 22:32	37.5525	-3.0444	0
123619	05-06-13 1:26	38.4133	-3.3342	0
123619	05-06-13 2:48	38.4281	-3.3058	1
123619	05-06-13 3:08	38.4206	-3.2964	3
123619	05-06-13 3:50	38.4319	-3.2997	B
123619	07-06-13 1:07	39.0478	-2.7589	A
123619	07-06-13 2:26	39.1172	-2.7844	B
123619	07-06-13 2:42	39.0522	-2.6953	3	46	Central Spain
123619	07-06-13 4:02	39.0164	-2.6247	2	46	Central Spain
123619	07-06-13 4:28	39.0325	-2.6222	B
123619	07-06-13 4:42	39.0119	-2.6208	A
123619	07-06-13 5:03	39.0161	-2.6469	3	46	Central Spain
123619	07-06-13 5:45	39.0342	-2.6369	B
123619	07-06-13 6:18	39.0219	-2.6558	3	46	Central Spain
123619	07-06-13 6:42	38.9539	-2.4186	0
123619	07-06-13 7:59	39.025	-2.4397	B
123619	07-06-13 8:52	39.035	-2.6633	1	46	Central Spain
123619	07-06-13 8:58	39.0369	-2.6719	B
123619	09-06-13 7:19	39.2492	-2.7006	A
123619	09-06-13 8:27	39.0075	-2.615	A
123619	09-06-13 9:00	38.9678	-2.6269	A
123619	09-06-13 9:56	38.9603	-2.6172	0
123619	09-06-13 10:08	39.0092	-2.6978	1	46	Central Spain
123619	09-06-13 10:40	38.9997	-2.5822	1	46	Central Spain
123619	09-06-13 11:47	38.9728	-2.7092	A
123619	09-06-13 12:10	38.9947	-2.6361	1	46	Central Spain
123619	09-06-13 12:18	38.9917	-2.6392	B
123619	09-06-13 13:26	38.9917	-2.6556	B
123619	09-06-13 13:50	38.9958	-2.6439	2	46	Central Spain
123619	09-06-13 15:03	38.9561	-2.8628	0
123619	11-06-13 13:30	38.9997	-2.6106	0
123619	11-06-13 14:46	39.0022	-2.6125	3	46	Central Spain
123619	11-06-13 15:12	38.9636	-2.6058	0
123619	11-06-13 16:03	38.9928	-2.6269	A
123619	11-06-13 16:29	38.9814	-2.6589	0
123619	11-06-13 17:42	38.995	-2.6344	1	46	Central Spain
123619	11-06-13 18:29	38.9975	-2.6417	3	46	Central Spain
123619	11-06-13 19:26	38.9758	-2.6217	A
123619	11-06-13 19:37	39.0361	-2.6239	0
123619	11-06-13 20:07	38.9961	-2.6294	3	46	Central Spain
123619	11-06-13 20:29	38.9969	-2.6383	3	46	Central Spain
123619	13-06-13 17:26	39.0044	-2.6317	2	46	Central Spain
123619	13-06-13 18:32	38.9761	-2.7233	B
123619	13-06-13 19:05	38.9625	-2.7219	B
123619	13-06-13 19:06	39.0022	-2.6219	1	46	Central Spain
123619	13-06-13 20:32	38.9992	-2.6297	3	46	Central Spain
123619	13-06-13 20:44	38.9961	-2.6161	2	46	Central Spain
123619	13-06-13 20:44	38.9942	-2.6253	A
123619	13-06-13 21:35	38.9953	-2.6258	2	46	Central Spain
123619	13-06-13 22:15	38.9942	-2.6281	3	46	Central Spain
123619	13-06-13 22:24	38.995	-2.6258	3	46	Central Spain
123619	13-06-13 23:15	38.9978	-2.6161	B
123619	14-06-13 1:32	38.9919	-2.6353	A
123619	16-06-13 1:07	38.9875	-2.6281	1	46	Central Spain
123619	16-06-13 2:47	38.9961	-2.6283	3	46	Central Spain
123619	16-06-13 3:59	39.005	-2.6661	0
123619	16-06-13 4:15	38.9947	-2.63	3	46	Central Spain
123619	16-06-13 4:30	38.9947	-2.6625	B
123619	16-06-13 5:18	39.015	-2.6267	1	46	Central Spain
123619	16-06-13 5:41	39.0072	-2.6839	A
123619	16-06-13 5:59	38.9964	-2.6722	3	46	Central Spain
123619	16-06-13 6:59	38.9744	-2.61	1	46	Central Spain
123619	16-06-13 7:37	39.1347	-2.7511	A
123619	18-06-13 5:13	39.005	-2.6256	1	46	Central Spain
123619	18-06-13 5:24	38.9953	-2.6472	2	46	Central Spain
123619	18-06-13 5:55	38.9889	-2.6411	0
123619	18-06-13 6:48	38.9636	-2.5417	0
123619	18-06-13 7:37	38.9864	-2.5111	0
123619	18-06-13 8:20	39.035	-2.5403	A
123619	18-06-13 9:13	39.0031	-2.6556	1	46	Central Spain
123619	18-06-13 10:00	39.0136	-2.6822	0
123619	18-06-13 10:09	38.9378	-2.3644	0
123619	18-06-13 10:53	39.0014	-2.5961	1	46	Central Spain
123619	18-06-13 11:39	39.0169	-2.6744	B
123619	18-06-13 11:51	39.0164	-2.6742	B
123619	18-06-13 12:13	38.98	-2.6225	A
123619	18-06-13 12:32	38.9708	-2.6281	B
123619	18-06-13 13:25	38.9708	-2.6206	B
123619	20-06-13 9:39	39.4242	-3.8511	A
123619	20-06-13 10:13	38.9975	-2.6425	0
123619	20-06-13 11:10	39.0192	-2.6556	B
123619	20-06-13 11:14	39.0747	-2.5342	0
123619	20-06-13 11:49	39.0589	-2.5956	1	46	Central Spain
123619	20-06-13 13:35	38.9972	-2.6331	0
123619	20-06-13 14:45	38.9942	-2.63	1	46	Central Spain
123619	20-06-13 15:15	38.9997	-2.6283	B
123619	20-06-13 15:43	38.9906	-2.6403	1	46	Central Spain
123619	20-06-13 16:29	38.9989	-2.6275	2	46	Central Spain
123619	20-06-13 17:06	39.0131	-2.6511	1	46	Central Spain
123619	20-06-13 17:24	39.0086	-2.6078	1	46	Central Spain
123619	20-06-13 18:46	39.0072	-2.6956	0
123619	22-06-13 16:07	38.9881	-2.6664	1	46	Central Spain
123619	22-06-13 16:34	39.0011	-2.6328	0
123619	22-06-13 17:47	39.0111	-2.6633	B
123619	22-06-13 18:12	39.0058	-2.6533	B
123619	22-06-13 19:11	39.0147	-2.6875	B
123619	22-06-13 19:23	38.9964	-2.6347	2	46	Central Spain
123619	22-06-13 20:33	38.9914	-2.6581	B
123619	22-06-13 20:51	38.9969	-2.6381	2	46	Central Spain
123619	22-06-13 21:43	38.9986	-2.6572	B
123619	22-06-13 22:14	38.9964	-2.6308	1	46	Central Spain
123619	22-06-13 22:26	38.9958	-2.6256	3	46	Central Spain
123619	24-06-13 21:46	38.9972	-2.6333	2	46	Central Spain
123619	24-06-13 21:53	38.9975	-2.6297	3	46	Central Spain
123619	25-06-13 1:15	39.0167	-2.7369	A
123619	25-06-13 2:48	38.9967	-2.6314	3	46	Central Spain
123619	25-06-13 4:03	38.9922	-2.6161	B
123619	25-06-13 4:06	39.0019	-2.6564	1	46	Central Spain
123619	25-06-13 5:36	39.0072	-2.5931	0
123619	25-06-13 5:36	39.0136	-2.67	0
123619	25-06-13 5:44	38.9369	-2.5736	A
123619	27-06-13 3:42	38.9958	-2.6497	2	46	Central Spain
123619	27-06-13 4:12	38.9847	-2.6219	B
123619	27-06-13 4:34	38.9864	-2.6356	1	46	Central Spain
123619	27-06-13 4:34	38.9867	-2.6356	1
123619	27-06-13 4:49	38.9872	-2.6422	3	46	Central Spain
123619	27-06-13 4:49	38.9892	-2.6439	3
123619	27-06-13 5:23	38.9842	-2.6325	B
123619	27-06-13 6:14	38.9911	-2.6444	2	46	Central Spain
123619	27-06-13 6:30	38.995	-2.6147	1	46	Central Spain
123619	27-06-13 7:55	38.9886	-2.6214	A
123619	27-06-13 8:11	39.0022	-2.5939	B
123619	27-06-13 9:26	39.0244	-2.6489	0
123619	27-06-13 9:48	39.0153	-2.6503	B
123619	27-06-13 10:15	39.0053	-2.6458	1	46	Central Spain
123619	27-06-13 11:06	39.0039	-2.6153	2	46	Central Spain
123619	27-06-13 11:27	38.9761	-2.6736	1	46	Central Spain
123619	27-06-13 12:14	39.0067	-2.6156	A
123619	29-06-13 10:24	38.9928	-2.6136	1	46	Central Spain
123619	29-06-13 11:02	39	-2.6256	2	46	Central Spain
123619	29-06-13 11:15	39.005	-2.6125	B
123619	29-06-13 11:51	39.0025	-2.6239	B
123619	29-06-13 12:05	39.0158	-2.645	B
123619	29-06-13 13:03	39.0208	-2.6422	B
123619	29-06-13 13:36	38.9942	-2.6375	2	46	Central Spain
123619	29-06-13 14:45	38.9953	-2.6183	2	46	Central Spain
123619	29-06-13 15:20	39.0114	-2.6178	B
123619	29-06-13 16:30	38.9722	-2.6683	1	46	Central Spain
123619	29-06-13 17:05	38.9961	-2.6361	3	46	Central Spain
123619	29-06-13 17:28	38.9958	-2.6364	B
123619	29-06-13 19:01	38.9914	-2.6283	2	46	Central Spain
123619	29-06-13 19:15	38.9914	-2.6283	B
123619	29-06-13 20:03	38.9994	-2.6278	2	46	Central Spain
123619	01-07-13 17:53	38.9956	-2.6325	2	46	Central Spain
123619	01-07-13 17:58	38.995	-2.6311	2	46	Central Spain
123619	01-07-13 18:43	38.9967	-2.6258	B
123619	01-07-13 19:27	39.0044	-2.6631	A
123619	01-07-13 19:40	38.9925	-2.6325	3	46	Central Spain
123619	01-07-13 20:15	38.9983	-2.6475	B
123619	01-07-13 20:23	38.9972	-2.6411	2	46	Central Spain
123619	01-07-13 20:59	38.9953	-2.6383	2	46	Central Spain
123619	01-07-13 22:04	38.9983	-2.6392	B
123619	01-07-13 22:07	39.0003	-2.6397	2	46	Central Spain
123619	01-07-13 22:45	38.9978	-2.6389	2	46	Central Spain
123619	02-07-13 1:38	38.9969	-2.6386	2	46	Central Spain
123619	04-07-13 1:18	39.0014	-2.6231	B
123619	04-07-13 2:29	39.0011	-2.6236	B
123619	04-07-13 2:58	39.0028	-2.6364	2	46	Central Spain
123619	04-07-13 4:01	38.9989	-2.6683	0
123619	04-07-13 4:17	39.0083	-2.6842	B
123619	04-07-13 4:36	39.0267	-2.7417	B
123619	04-07-13 5:19	39.0042	-2.6969	2	46	Central Spain
123619	04-07-13 5:19	39.0042	-2.6972	3
123619	04-07-13 5:46	38.9997	-2.6933	A
123619	04-07-13 5:54	39.0014	-2.7269	1	46	Central Spain
123619	04-07-13 7:00	38.9842	-2.7158	0
123619	06-07-13 4:14	38.9633	-2.8208	B
123619	06-07-13 4:32	39.0022	-2.7075	2	46	Central Spain
123619	06-07-13 4:50	38.9981	-2.7064	2	46	Central Spain
123619	06-07-13 5:24	39.0011	-2.7139	A
123619	06-07-13 6:16	39.0019	-2.6997	1	46	Central Spain
123619	06-07-13 6:36	38.9986	-2.7067	3	46	Central Spain
123619	06-07-13 9:33	39.0056	-2.755	0
123619	06-07-13 9:38	39.0028	-2.7092	1	46	Central Spain
123619	06-07-13 10:34	39.0083	-2.7131	3	46	Central Spain
123619	06-07-13 11:20	38.9922	-2.7081	2	46	Central Spain
123619	06-07-13 11:21	38.9967	-2.7078	2
123619	06-07-13 12:18	39.02	-2.6558	1	46	Central Spain
123619	08-07-13 10:36	39.0072	-2.63	2	46	Central Spain
123619	08-07-13 10:55	39.0083	-2.6358	1	46	Central Spain
123619	08-07-13 12:19	39.0128	-2.6314	B
123619	08-07-13 13:06	39.0111	-2.6219	B
123619	08-07-13 13:42	39.0081	-2.6383	3	46	Central Spain
123619	08-07-13 14:46	39.0056	-2.6389	3	46	Central Spain
123619	08-07-13 14:57	39.0031	-2.6314	A
123619	08-07-13 15:22	38.9919	-2.6503	1	46	Central Spain
123619	08-07-13 16:32	39.0128	-2.6308	2	46	Central Spain
123619	08-07-13 16:45	38.9981	-2.6694	1	46	Central Spain
123619	08-07-13 17:40	38.9947	-2.6514	B
123619	08-07-13 18:22	38.9953	-2.6342	2	46	Central Spain
123619	10-07-13 15:54	39.0111	-2.6342	1	46	Central Spain
123619	10-07-13 16:08	39.0158	-2.6283	B
123619	10-07-13 16:40	39.0111	-2.6233	B
123619	10-07-13 17:36	38.9994	-2.6189	3	46	Central Spain
123619	10-07-13 18:18	39.0008	-2.64	A
123619	10-07-13 18:40	39.0006	-2.6397	B
123619	10-07-13 19:35	38.9939	-2.6331	1	46	Central Spain
123619	10-07-13 19:57	38.9942	-2.6325	3	46	Central Spain
123619	10-07-13 20:15	38.995	-2.6406	3	46	Central Spain
123619	10-07-13 21:15	38.9969	-2.6225	1	46	Central Spain
123619	10-07-13 21:57	38.9942	-2.6328	3	46	Central Spain
123619	10-07-13 22:11	38.9944	-2.6331	B
123619	10-07-13 22:58	38.9953	-2.6372	2	46	Central Spain
123619	12-07-13 21:34	38.9956	-2.6347	3	46	Central Spain
123619	12-07-13 22:12	38.9936	-2.6328	3	46	Central Spain
123619	13-07-13 1:20	38.9989	-2.6342	3	46	Central Spain
123619	13-07-13 2:25	38.9994	-2.6344	B
123619	13-07-13 3:01	38.9969	-2.6322	3	46	Central Spain
123619	13-07-13 4:08	38.9978	-2.6372	1	46	Central Spain
123619	13-07-13 4:31	38.9958	-2.6208	B
123619	13-07-13 4:39	38.9969	-2.6211	B
123619	13-07-13 4:59	38.9983	-2.6319	A
123619	13-07-13 6:11	38.9997	-2.6378	3	46	Central Spain
123619	13-07-13 6:40	39.0031	-2.6244	A
123619	13-07-13 17:59	38.9883	-2.6106	2	46	Central Spain
123619	13-07-13 18:23	38.9964	-2.64	3	46	Central Spain
123619	13-07-13 19:41	38.9953	-2.6469	B
123619	13-07-13 20:03	38.9961	-2.6289	1	46	Central Spain
123619	13-07-13 20:15	38.9947	-2.6369	3	46	Central Spain
123619	13-07-13 21:11	38.9906	-2.6542	0
123619	13-07-13 21:21	38.9964	-2.6317	3	46	Central Spain
123619	13-07-13 21:51	38.9958	-2.6317	3	46	Central Spain
123619	13-07-13 22:48	38.9953	-2.6378	B
123619	14-07-13 1:07	38.9897	-2.6475	B
123619	15-07-13 22:54	39.0033	-2.6367	A
123619	16-07-13 0:43	38.9911	-2.6375	B
123619	16-07-13 2:28	38.9978	-2.6417	2	46	Central Spain
123619	16-07-13 3:33	38.9942	-2.6364	3	46	Central Spain
123619	16-07-13 3:51	38.9939	-2.6367	B
123619	16-07-13 4:08	39.0019	-2.6311	A
123619	16-07-13 4:35	38.9903	-2.6361	2	46	Central Spain
123619	16-07-13 5:12	38.9922	-2.6378	3	46	Central Spain
123619	16-07-13 5:27	38.9964	-2.6472	2	46	Central Spain
123619	16-07-13 6:17	38.9944	-2.6311	3	46	Central Spain
123619	16-07-13 7:09	39.0042	-2.6267	B
123619	18-07-13 3:49	38.9822	-2.6147	1	46	Central Spain
123619	18-07-13 4:38	38.9878	-2.6372	1	46	Central Spain
123619	18-07-13 4:38	38.9961	-2.6322	A
123619	18-07-13 4:54	38.9944	-2.6317	1	46	Central Spain
123619	18-07-13 5:14	38.9997	-2.6269	2	46	Central Spain
123619	18-07-13 6:17	38.9986	-2.6311	3	46	Central Spain
123619	18-07-13 6:54	38.9936	-2.6306	A
123619	18-07-13 8:51	39.0114	-2.6328	B
123619	18-07-13 8:57	38.9917	-2.6239	1	46	Central Spain
123619	18-07-13 10:33	38.9972	-2.6444	2	46	Central Spain
123619	18-07-13 10:34	38.9994	-2.6447	B
123619	18-07-13 11:25	38.9906	-2.6353	A
123619	18-07-13 11:51	38.9794	-2.6219	0
123619	18-07-13 12:12	38.9992	-2.6342	0
123619	18-07-13 15:58	38.9986	-2.6308	3	46	Central Spain
123619	18-07-13 16:20	39.0108	-2.6461	B
123619	18-07-13 17:28	39.0006	-2.6506	B
123619	18-07-13 17:36	38.9986	-2.63	2	46	Central Spain
123619	18-07-13 19:05	38.9939	-2.6336	3	46	Central Spain
123619	18-07-13 20:10	38.9942	-2.6394	3	46	Central Spain
123619	18-07-13 20:18	38.9978	-2.6356	3	46	Central Spain
123619	18-07-13 20:44	38.9558	-2.6436	0
123619	18-07-13 21:08	38.995	-2.6347	B
123619	18-07-13 21:50	38.9967	-2.6317	3	46	Central Spain
123619	18-07-13 22:02	38.9947	-2.6306	3	46	Central Spain
123619	20-07-13 21:12	39.0017	-2.6069	0
123619	20-07-13 21:35	38.9969	-2.6317	3	46	Central Spain
123619	20-07-13 22:05	38.9975	-2.6319	B
123619	20-07-13 22:50	38.9922	-2.6311	1	46	Central Spain
123619	21-07-13 1:29	38.9978	-2.6364	A
123619	21-07-13 3:15	38.9969	-2.6331	2	46	Central Spain
123619	21-07-13 4:19	38.9958	-2.6331	3	46	Central Spain
123619	21-07-13 5:08	38.9947	-2.6525	1	46	Central Spain
123619	21-07-13 5:19	38.9956	-2.63	1	46	Central Spain
123619	23-07-13 2:55	34.9836	-5.5725	1
123619	23-07-13 3:58	34.7283	-6.0608	0
123619	23-07-13 4:12	34.7075	-6.0956	B
123619	23-07-13 4:18	34.6436	-6.1164	0
123619	23-07-13 4:32	34.5058	-6.1514	0
123619	23-07-13 5:55	34.4839	-6.3325	2
123619	23-07-13 5:56	34.4886	-6.3281	3
123619	23-07-13 7:33	34.4878	-6.3461	1
123619	23-07-13 7:36	34.5042	-6.3164	1
123619	23-07-13 7:58	34.5072	-6.3147	B
123619	23-07-13 8:52	34.4608	-6.3072	0
123619	23-07-13 9:35	34.4789	-6.3042	3
123619	23-07-13 9:41	34.4844	-6.3022	1
123619	23-07-13 10:32	34.4989	-6.3244	1
123619	23-07-13 11:19	34.4917	-6.3214	0
123619	23-07-13 12:08	34.4758	-6.3069	A
123619	25-07-13 9:16	25.7764	-12.3222	1
123619	25-07-13 9:50	25.7722	-12.3203	3
123619	25-07-13 10:44	25.7719	-12.3069	3
123619	25-07-13 10:51	25.7756	-12.3194	3
123619	25-07-13 11:29	25.7772	-12.3161	2
123619	25-07-13 13:52	25.7708	-12.3253	2
123619	25-07-13 14:56	25.7692	-12.3019	A
123619	25-07-13 15:36	25.7689	-12.3303	1
123619	25-07-13 16:21	25.7658	-12.3194	1
123619	25-07-13 16:37	25.7792	-12.3164	B
123619	25-07-13 17:59	25.7819	-12.3181	B
123619	27-07-13 15:13	17.4942	-15.9322	2	45	Coastal Africa
123619	27-07-13 16:20	17.5161	-15.8453	0
123619	27-07-13 17:46	17.5114	-15.9464	1	45	Coastal Africa
123619	27-07-13 17:58	17.5169	-15.9053	B
123619	27-07-13 18:54	17.4614	-15.9092	1	45	Coastal Africa
123619	27-07-13 19:25	17.4903	-15.9331	1	45	Coastal Africa
123619	27-07-13 20:09	17.4931	-15.9444	B
123619	27-07-13 21:18	17.4919	-15.9433	0
123619	27-07-13 21:44	17.4867	-15.9389	0
123619	27-07-13 22:01	17.4875	-15.9375	1	45	Coastal Africa
123619	27-07-13 22:53	17.4917	-15.9342	A
123619	27-07-13 23:28	17.485	-15.9247	2	45	Coastal Africa
123619	27-07-13 23:41	17.4828	-15.9247	2	45	Coastal Africa
123619	29-07-13 21:17	17.4406	-15.91	2	45	Coastal Africa
123619	29-07-13 21:21	17.4308	-15.8881	2
123619	29-07-13 22:11	17.3297	-15.8894	A
123619	29-07-13 23:02	17.2794	-15.9314	3
123619	29-07-13 23:04	17.2811	-15.93	3
123619	30-07-13 1:39	17.2792	-15.9306	2
123619	30-07-13 3:20	17.2803	-15.9353	3
123619	30-07-13 4:23	17.2797	-15.9428	3
123619	30-07-13 4:53	17.2778	-15.9414	3
123619	01-08-13 2:59	16.805	-16.1731	2
123619	01-08-13 3:58	16.8047	-16.1742	3
123619	01-08-13 5:37	16.805	-16.1775	3
123619	01-08-13 5:37	16.8208	-16.2008	B
123619	01-08-13 5:40	16.8053	-16.1733	3
123619	01-08-13 7:21	16.8364	-16.1992	0
123619	01-08-13 9:07	16.8122	-16.2461	0
123619	01-08-13 9:30	16.7639	-16.2311	1
123619	01-08-13 10:01	16.7703	-16.2447	B
123619	01-08-13 10:45	16.7794	-16.2733	1
123619	01-08-13 11:11	16.7931	-16.2656	2
123619	03-08-13 8:24	16.9106	-16.3333	0
123619	03-08-13 9:03	16.8878	-16.3319	0
123619	03-08-13 9:26	16.9314	-16.3361	B
123619	03-08-13 10:05	16.9186	-16.2558	2
123619	03-08-13 10:48	16.9244	-16.2356	2
123619	03-08-13 10:59	16.9239	-16.2439	2
123619	03-08-13 11:45	16.93	-16.23	2
123619	03-08-13 13:56	16.9419	-16.2489	1
123619	03-08-13 15:37	16.9303	-16.205	B
123619	03-08-13 16:36	16.9308	-16.2383	A
123619	05-08-13 13:37	16.3381	-15.5411	B
123619	05-08-13 15:17	16.3125	-15.6381	1
123619	05-08-13 16:13	16.3228	-15.6489	A
123619	05-08-13 16:48	16.3211	-15.6525	1
123619	05-08-13 17:56	16.3303	-15.6611	B
123619	05-08-13 18:04	16.3303	-15.6478	A
123619	05-08-13 18:35	16.3242	-15.6417	2
123619	05-08-13 19:42	16.3267	-15.6514	2
123619	05-08-13 21:34	16.3181	-15.6614	B
123619	05-08-13 21:42	16.3247	-15.6439	3
123619	07-08-13 18:47	16.3353	-15.4842	0
123619	07-08-13 19:23	16.3125	-15.4967	1	44	Coastal Africa
123619	07-08-13 20:18	16.3247	-15.4808	0
123619	07-08-13 21:10	16.3186	-15.4819	1	44	Coastal Africa
123619	07-08-13 21:32	16.3042	-15.5106	2	44	Coastal Africa
123619	07-08-13 22:28	16.3156	-15.4825	0
123619	07-08-13 22:56	16.3244	-15.4797	3	44	Coastal Africa
123619	07-08-13 23:15	16.3217	-15.4861	2	44	Coastal Africa
123619	08-08-13 1:48	16.3217	-15.4814	2	44	Coastal Africa
123619	08-08-13 2:47	16.3206	-15.4783	B
123619	08-08-13 3:22	16.3222	-15.4753	2	44	Coastal Africa
123619	10-08-13 1:25	16.2956	-15.5075	A
123619	10-08-13 3:03	16.3183	-15.4778	3	44	Coastal Africa
123619	10-08-13 4:05	16.3181	-15.4803	3	44	Coastal Africa
123619	10-08-13 4:47	16.3233	-15.4856	1	44	Coastal Africa
123619	10-08-13 5:24	16.3192	-15.4828	3	44	Coastal Africa
123619	10-08-13 5:43	16.3197	-15.4803	3	44	Coastal Africa
123619	10-08-13 6:22	16.3164	-15.4942	1	44	Coastal Africa
123619	10-08-13 6:56	16.3244	-15.4822	2	44	Coastal Africa
123619	10-08-13 8:04	16.3175	-15.4928	3	44	Coastal Africa
123619	10-08-13 9:19	16.3186	-15.4883	0
123619	10-08-13 9:20	16.3228	-15.4856	1	44	Coastal Africa
123619	12-08-13 6:18	16.3008	-15.36	0
123619	12-08-13 7:02	16.3103	-15.4519	1	44	Coastal Africa
123619	12-08-13 8:41	16.2883	-15.44	0
123619	12-08-13 8:54	16.3067	-15.4483	1	44	Coastal Africa
123619	12-08-13 10:18	16.3111	-15.4422	3	44	Coastal Africa
123619	12-08-13 10:32	16.3108	-15.4353	2	44	Coastal Africa
123619	12-08-13 11:12	16.2956	-15.4569	2	44	Coastal Africa
123619	12-08-13 11:58	16.3325	-15.4611	2	44	Coastal Africa
123619	12-08-13 13:58	16.3183	-15.4531	2	44	Coastal Africa
123619	12-08-13 14:58	16.3219	-15.4575	B
123619	12-08-13 15:34	16.3228	-15.4597	B
123619	14-08-13 13:40	16.3314	-15.4494	1	44	Coastal Africa
123619	14-08-13 15:21	16.3317	-15.4344	3	44	Coastal Africa
123619	14-08-13 16:20	16.3139	-15.4789	1	44	Coastal Africa
123619	14-08-13 16:32	16.315	-15.4258	1	44	Coastal Africa
123619	14-08-13 17:58	16.3322	-15.4472	A
123619	14-08-13 18:16	16.3272	-15.4389	3	44	Coastal Africa
123619	14-08-13 18:18	16.3342	-15.4497	2
123619	14-08-13 20:01	16.3283	-15.4431	2	44	Coastal Africa
123619	14-08-13 21:25	16.3339	-15.4378	2	44	Coastal Africa
123619	16-08-13 18:57	16.3311	-15.4431	1	44	Coastal Africa
123619	16-08-13 19:03	16.3133	-15.4336	1	44	Coastal Africa
123619	16-08-13 20:36	16.325	-15.4381	2	44	Coastal Africa
123619	16-08-13 21:09	16.3403	-15.4456	1	44	Coastal Africa
123619	16-08-13 21:46	16.3289	-15.4386	2	44	Coastal Africa
123619	16-08-13 22:39	16.3275	-15.4339	3	44	Coastal Africa
123619	16-08-13 22:46	16.3308	-15.4331	2	44	Coastal Africa
123619	16-08-13 23:28	16.3422	-15.4261	1	44	Coastal Africa
123619	17-08-13 1:52	16.3317	-15.4372	2	44	Coastal Africa
123619	17-08-13 3:29	16.3314	-15.4369	2	44	Coastal Africa
123619	19-08-13 3:04	16.3281	-15.4392	3	44	Coastal Africa
123619	19-08-13 4:05	16.3286	-15.44	3	44	Coastal Africa
123619	19-08-13 4:49	16.3286	-15.4397	B
123619	19-08-13 4:57	16.3256	-15.4383	3	44	Coastal Africa
123619	19-08-13 5:39	16.3308	-15.4406	2	44	Coastal Africa
123619	19-08-13 6:42	16.3272	-15.4439	3	44	Coastal Africa
123619	19-08-13 6:45	16.3306	-15.4331	3
123619	19-08-13 8:22	16.3375	-15.4367	1	44	Coastal Africa
123619	19-08-13 9:08	16.3264	-15.4419	2	44	Coastal Africa
123619	19-08-13 9:35	16.3314	-15.4328	3	44	Coastal Africa
123619	21-08-13 7:17	16.3267	-15.4378	3	44	Coastal Africa
123619	21-08-13 7:37	16.3283	-15.4383	B
123619	21-08-13 8:48	16.3294	-15.4183	B
123619	21-08-13 8:58	16.3081	-15.4111	A
123619	21-08-13 10:30	16.3358	-15.4467	1	44	Coastal Africa
123619	21-08-13 10:39	16.3233	-15.4211	1	44	Coastal Africa
123619	21-08-13 12:07	16.3394	-15.425	B
123619	21-08-13 12:14	16.3367	-15.4247	B
123619	21-08-13 14:06	16.3308	-15.4253	2	44	Coastal Africa
123619	21-08-13 14:59	16.3483	-15.3831	B
123619	21-08-13 15:44	16.3433	-15.4369	A
123619	23-08-13 13:38	16.3164	-15.4678	0
123619	23-08-13 14:37	16.3178	-15.4689	B
123619	23-08-13 15:24	16.3242	-15.4344	3	44	Coastal Africa
123619	23-08-13 16:14	16.3378	-15.4242	1	44	Coastal Africa
123619	23-08-13 17:51	16.3333	-15.4181	1	44	Coastal Africa
123619	23-08-13 17:58	16.3319	-15.4278	B
123619	23-08-13 18:37	16.3289	-15.4436	3	44	Coastal Africa
123619	23-08-13 19:33	16.3175	-15.4639	0
123619	23-08-13 20:23	16.3275	-15.4406	2	44	Coastal Africa
123619	23-08-13 21:08	16.3253	-15.4553	B
123619	23-08-13 21:22	16.3269	-15.4494	2	44	Coastal Africa
123619	25-08-13 18:45	16.3275	-15.4422	2	44	Coastal Africa
123619	25-08-13 19:15	16.3275	-15.4433	1	44	Coastal Africa
123619	25-08-13 20:49	16.3306	-15.4411	B
123619	25-08-13 20:57	16.3275	-15.4508	2	44	Coastal Africa
123619	25-08-13 22:01	16.3294	-15.4381	3	44	Coastal Africa
123619	25-08-13 22:37	16.3297	-15.4392	3	44	Coastal Africa
123619	25-08-13 22:55	16.3258	-15.4394	A
123619	25-08-13 23:44	16.3342	-15.4394	2	44	Coastal Africa
123619	26-08-13 1:54	16.335	-15.44	1	44	Coastal Africa
123619	26-08-13 3:28	16.3261	-15.4342	3	44	Coastal Africa
123619	28-08-13 1:30	16.3278	-15.4461	1	44	Coastal Africa
123619	28-08-13 3:09	16.3283	-15.4392	3	44	Coastal Africa
123619	28-08-13 4:01	16.3272	-15.4408	3	44	Coastal Africa
123619	28-08-13 4:38	16.3394	-15.4436	A
123619	28-08-13 5:44	16.3297	-15.4361	3	44	Coastal Africa
123619	28-08-13 6:21	16.3289	-15.4411	3	44	Coastal Africa
123619	28-08-13 6:57	16.3258	-15.4428	2	44	Coastal Africa
123619	28-08-13 8:36	16.2775	-15.4444	B
123619	28-08-13 9:06	16.3464	-15.4497	1	44	Coastal Africa
123619	28-08-13 9:50	16.3269	-15.4522	0
123619	01-09-13 11:38	16.4467	-15.5533	B
123619	01-09-13 11:43	16.3728	-15.5281	B
123619	01-09-13 13:38	16.3458	-15.5192	B
123619	01-09-13 15:25	16.3117	-15.4775	3	44	Coastal Africa
123619	01-09-13 16:16	16.3081	-15.4522	1	44	Coastal Africa
123619	01-09-13 17:32	16.3147	-15.4783	2	44	Coastal Africa
123619	01-09-13 17:58	16.32	-15.4736	1	44	Coastal Africa
123619	01-09-13 18:55	16.3119	-15.4828	2	44	Coastal Africa
123619	01-09-13 19:14	16.3078	-15.4842	A
123619	01-09-13 20:36	16.3186	-15.4733	1	44	Coastal Africa
123619	03-09-13 17:35	16.1747	-15.6086	B
123619	03-09-13 17:55	16.2764	-15.5106	B
123619	03-09-13 18:26	16.3225	-15.4664	1	44	Coastal Africa
123619	03-09-13 19:32	16.3064	-15.4753	1	44	Coastal Africa
123619	03-09-13 20:40	16.3192	-15.4536	B
123619	03-09-13 20:49	16.3136	-15.46	B
123619	03-09-13 21:28	16.3078	-15.4856	0
123619	03-09-13 22:14	16.3133	-15.4822	1	44	Coastal Africa
123619	03-09-13 22:25	16.3114	-15.4811	3	44	Coastal Africa
123619	03-09-13 23:09	16.3136	-15.4803	B
123619	03-09-13 23:57	16.3175	-15.4806	A
123619	04-09-13 1:53	16.3122	-15.4831	3	44	Coastal Africa
123619	05-09-13 23:16	16.3161	-15.4897	1	44	Coastal Africa
123619	06-09-13 1:40	16.3019	-15.4939	B
123619	06-09-13 3:15	16.3144	-15.4828	3	44	Coastal Africa
123619	06-09-13 4:08	16.3125	-15.4822	2	44	Coastal Africa
123619	06-09-13 5:41	16.3125	-15.4797	B
123619	06-09-13 5:42	16.3122	-15.4828	3	44	Coastal Africa
123619	06-09-13 5:57	16.3114	-15.4825	1	44	Coastal Africa
123619	06-09-13 7:13	16.3131	-15.4792	1	44	Coastal Africa
123619	06-09-13 7:42	16.3053	-15.4758	0
123619	08-09-13 5:15	16.3108	-15.4831	2	44	Coastal Africa
123619	08-09-13 5:18	16.3125	-15.4856	2
123619	08-09-13 5:19	16.3128	-15.4856	2
123619	08-09-13 6:12	16.3089	-15.4814	2	44	Coastal Africa
123619	08-09-13 6:12	16.3092	-15.4814	2
123619	08-09-13 6:47	16.3175	-15.4869	3	44	Coastal Africa
123619	08-09-13 6:51	16.3175	-15.4869	3
123619	08-09-13 7:51	16.29	-15.4431	0
123619	08-09-13 7:51	16.29	-15.4428	0
123619	08-09-13 8:32	16.2961	-15.4322	B
123619	08-09-13 8:32	16.2969	-15.4356	B
123619	08-09-13 9:21	16.2986	-15.4886	0
123619	08-09-13 9:21	16.2994	-15.4894	0
123619	08-09-13 10:09	16.3136	-15.4875	2	44	Coastal Africa
123619	08-09-13 10:58	16.3186	-15.4756	2	44	Coastal Africa
123619	08-09-13 14:06	16.275	-15.5258	0
123619	10-09-13 11:19	16.3122	-15.4844	A
123619	10-09-13 11:19	16.3125	-15.4853	A
123619	10-09-13 11:22	16.2964	-15.4794	0
123619	10-09-13 11:57	16.3647	-15.3783	0
123619	10-09-13 13:51	16.3092	-15.4947	2	44	Coastal Africa
123619	10-09-13 15:29	16.3183	-15.4767	3	44	Coastal Africa
123619	10-09-13 16:15	16.3108	-15.4869	2	44	Coastal Africa
123619	10-09-13 17:10	16.3103	-15.4856	A
123619	10-09-13 17:58	16.3164	-15.4867	1	44	Coastal Africa
123619	10-09-13 18:53	16.3169	-15.4794	2	44	Coastal Africa
123619	10-09-13 19:13	16.3061	-15.4636	0
123619	12-09-13 17:33	16.31	-15.4861	1	44	Coastal Africa
123619	12-09-13 17:59	16.3131	-15.4797	1	44	Coastal Africa
123619	12-09-13 18:09	16.3169	-15.4933	2	44	Coastal Africa
123619	12-09-13 19:55	16.3122	-15.4756	3	44	Coastal Africa
123619	12-09-13 21:40	16.3094	-15.4631	B
123619	12-09-13 22:15	16.3117	-15.4906	1	44	Coastal Africa
123619	12-09-13 22:29	16.31	-15.4869	A
123619	12-09-13 23:22	16.3128	-15.4842	B
123619	14-09-13 23:27	16.3061	-15.4703	1	44	Coastal Africa
123619	14-09-13 23:30	16.3067	-15.4697	B
123619	15-09-13 1:34	16.2958	-15.4775	2	44	Coastal Africa
123619	15-09-13 3:15	16.3128	-15.4825	3	44	Coastal Africa
123619	15-09-13 4:05	16.3114	-15.4864	3	44	Coastal Africa
123619	15-09-13 5:37	16.3136	-15.4797	3	44	Coastal Africa
123619	15-09-13 5:40	16.3128	-15.4828	3
123619	15-09-13 5:58	16.3092	-15.4833	1	44	Coastal Africa
123619	15-09-13 7:20	16.3119	-15.4842	2	44	Coastal Africa
123619	15-09-13 7:33	16.3092	-15.4856	2	44	Coastal Africa
123619	17-09-13 5:20	16.3117	-15.4819	3	44	Coastal Africa
123619	17-09-13 6:30	16.3081	-15.4842	B
123619	17-09-13 6:31	16.3128	-15.4814	1	44	Coastal Africa
123619	17-09-13 6:31	16.3106	-15.4867	2
123619	17-09-13 9:32	16.295	-15.4958	3	44	Coastal Africa
123619	17-09-13 10:00	16.3111	-15.4842	3	44	Coastal Africa
123619	17-09-13 10:28	16.3097	-15.4772	3	44	Coastal Africa
123619	17-09-13 11:12	16.3097	-15.4825	3	44	Coastal Africa
123619	17-09-13 11:39	16.36	-15.4803	A
123619	17-09-13 12:13	16.3581	-15.4831	B
123619	17-09-13 14:18	16.3044	-15.4686	A
123619	19-09-13 11:16	16.3106	-15.4756	2	44	Coastal Africa
123619	19-09-13 11:25	16.3142	-15.4747	1	44	Coastal Africa
123619	19-09-13 12:13	16.3175	-15.5119	0
123619	19-09-13 13:47	16.3114	-15.5044	1	44	Coastal Africa
123619	19-09-13 15:31	16.31	-15.4697	3	44	Coastal Africa
123619	19-09-13 16:13	16.3153	-15.4714	1	44	Coastal Africa
123619	19-09-13 16:49	16.3033	-15.4775	1	44	Coastal Africa
123619	19-09-13 17:55	16.3081	-15.4708	2	44	Coastal Africa
123619	19-09-13 17:58	16.3036	-15.4961	2
123619	19-09-13 18:32	16.3139	-15.4864	3	44	Coastal Africa
123619	19-09-13 19:28	16.3125	-15.4822	3	44	Coastal Africa
123619	21-09-13 17:36	16.3125	-15.4872	A
123619	21-09-13 17:39	16.3097	-15.4911	1	44	Coastal Africa
123619	21-09-13 18:27	16.3128	-15.4825	1	44	Coastal Africa
123619	21-09-13 19:24	16.3278	-15.4781	1	44	Coastal Africa
123619	21-09-13 20:05	16.3136	-15.4819	3	44	Coastal Africa
123619	21-09-13 21:01	16.3253	-15.4894	B
123619	21-09-13 22:02	16.3106	-15.4894	B
123619	21-09-13 22:09	16.3092	-15.4875	1	44	Coastal Africa
123619	21-09-13 22:43	16.3108	-15.4839	3	44	Coastal Africa
123619	21-09-13 23:43	16.3139	-15.4758	B
123619	21-09-13 23:51	16.3189	-15.4842	A
123619	22-09-13 2:03	16.3094	-15.4733	B
123619	23-09-13 22:01	16.3206	-15.4622	B
123619	23-09-13 23:24	16.3283	-15.4839	2	44	Coastal Africa
123619	23-09-13 23:43	16.3219	-15.4847	2	44	Coastal Africa
123619	24-09-13 3:23	16.3128	-15.4817	2	44	Coastal Africa
123619	24-09-13 4:06	16.3119	-15.4858	B
123619	24-09-13 5:24	16.3119	-15.4825	3	44	Coastal Africa
123619	24-09-13 5:46	16.3042	-15.4825	3	44	Coastal Africa
123619	24-09-13 6:56	16.3142	-15.4847	3	44	Coastal Africa
123619	26-09-13 4:32	16.3106	-13.1844	0
123619	26-09-13 5:21	16.1531	-13.1628	0
123619	26-09-13 5:21	16.1669	-13.1431	0
123619	26-09-13 6:08	16.2058	-13.175	2
123619	26-09-13 6:08	16.2025	-13.1594	A
123619	26-09-13 6:45	16.2086	-13.1475	1
123619	26-09-13 8:26	16.2239	-13.1194	B
123619	26-09-13 9:09	16.1953	-13.1411	B
123619	26-09-13 9:48	16.1233	-13.2044	1
123619	26-09-13 9:51	16.1219	-13.2053	3
123619	26-09-13 10:51	16.1131	-13.215	B
123619	26-09-13 11:27	16.1194	-13.2003	3
123619	26-09-13 11:29	16.1189	-13.1997	A
123619	28-09-13 9:25	16.95	-12.0739	3
123619	28-09-13 10:00	16.9531	-12.0697	3
123619	28-09-13 10:45	16.9453	-12.0664	2
123619	28-09-13 11:07	16.9425	-12.0797	A
123619	28-09-13 13:51	16.9522	-12.0678	2
123619	28-09-13 15:35	16.9503	-12.065	2
123619	28-09-13 16:13	16.9506	-12.0467	0
123619	28-09-13 18:07	16.9361	-12.0639	1
123619	28-09-13 18:11	16.9514	-12.0692	3
123619	30-09-13 15:13	17.1408	-11.7303	2	47	Inner Africa
123619	30-09-13 15:59	17.1414	-11.7317	3	47	Inner Africa
123619	30-09-13 17:19	17.1406	-11.7381	1	47	Inner Africa
123619	30-09-13 17:38	17.1472	-11.7397	1	47	Inner Africa
123619	30-09-13 18:44	17.1417	-11.7383	2	47	Inner Africa
123619	30-09-13 19:07	17.1414	-11.7372	B
123619	30-09-13 20:23	17.1317	-11.7436	B
123619	30-09-13 21:16	17.1408	-11.7344	1	47	Inner Africa
123619	30-09-13 22:04	17.1364	-11.7503	1	47	Inner Africa
123619	30-09-13 22:11	17.1356	-11.7556	B
123619	30-09-13 22:58	17.1797	-11.6633	A
123619	02-10-13 21:36	17.2497	-11.8292	B
123619	02-10-13 21:39	17.1403	-11.7328	2	47	Inner Africa
123619	02-10-13 22:16	17.14	-11.7453	2	47	Inner Africa
123619	03-10-13 1:43	17.1386	-11.7364	1	47	Inner Africa
123619	05-10-13 2:58	17.1381	-11.7372	3	47	Inner Africa
123619	05-10-13 3:41	17.1389	-11.7369	A
123619	05-10-13 5:22	17.1419	-11.7367	3	47	Inner Africa
123619	05-10-13 5:50	17.1375	-11.7361	1	47	Inner Africa
123619	05-10-13 7:04	17.1364	-11.7372	A
123619	05-10-13 7:32	17.1419	-11.7425	B
123619	05-10-13 10:05	17.1403	-11.7375	3	47	Inner Africa
123619	07-10-13 9:22	17.1247	-11.7378	3	47	Inner Africa
123619	07-10-13 9:23	17.1281	-11.7297	2
123619	07-10-13 10:17	17.145	-11.7239	B
123619	07-10-13 10:58	17.1444	-11.74	3	47	Inner Africa
123619	07-10-13 10:59	17.1458	-11.7378	A
123619	09-10-13 15:13	17.1344	-11.7072	A
123619	09-10-13 15:51	17.1406	-11.7353	1	47	Inner Africa
123619	09-10-13 16:59	17.1408	-11.7375	2	47	Inner Africa
123619	11-10-13 21:21	17.1806	-11.8731	2	48	Inner Africa
123619	11-10-13 21:40	17.1797	-11.8756	B
123619	11-10-13 22:28	17.1803	-11.8731	1	48	Inner Africa
123619	11-10-13 23:04	17.1811	-11.8761	B
123619	12-10-13 1:49	17.1822	-11.8608	2	48	Inner Africa
123619	14-10-13 3:06	17.1817	-11.85	3	48	Inner Africa
123619	14-10-13 5:20	17.1797	-11.8422	2	48	Inner Africa
123619	14-10-13 5:28	17.1808	-11.8503	3	48	Inner Africa
123619	14-10-13 9:30	17.1842	-11.8447	3	48	Inner Africa
123619	14-10-13 10:16	17.1864	-11.8364	1	48	Inner Africa
123619	16-10-13 9:37	17.1733	-11.8372	1	48	Inner Africa
123619	16-10-13 10:30	17.1797	-11.8503	B
123619	16-10-13 10:50	17.1803	-11.8481	3	48	Inner Africa
123619	16-10-13 11:14	17.1839	-11.8506	2	48	Inner Africa
123619	18-10-13 15:20	17.1872	-11.8464	2	48	Inner Africa
123619	18-10-13 15:52	17.1839	-11.8442	A
123619	18-10-13 16:40	17.1847	-11.8444	2	48	Inner Africa
123619	18-10-13 17:34	17.1842	-11.8469	2	48	Inner Africa
123619	18-10-13 17:40	17.1897	-11.8475	B
123619	18-10-13 18:25	17.1842	-11.8425	3	48	Inner Africa
123619	18-10-13 19:17	17.1822	-11.8439	3	48	Inner Africa
123619	18-10-13 21:37	17.1847	-11.8392	B
123619	18-10-13 21:43	17.1831	-11.8317	1	48	Inner Africa
123619	20-10-13 21:16	17.1825	-11.8633	B
123619	20-10-13 21:57	17.175	-11.8453	B
123619	20-10-13 22:44	17.1747	-11.8461	3	48	Inner Africa
123619	20-10-13 22:58	17.1817	-11.8531	2	48	Inner Africa
123619	21-10-13 1:49	17.1719	-11.8542	2	48	Inner Africa
123619	23-10-13 3:06	17.1503	-11.8542	3	49	Inner Africa
123619	23-10-13 3:45	17.1506	-11.8572	2	49	Inner Africa
123619	23-10-13 5:10	17.1489	-11.8533	3	49	Inner Africa
123619	23-10-13 5:20	17.1489	-11.855	3	49	Inner Africa
123619	23-10-13 5:56	17.1478	-11.8567	2	49	Inner Africa
123619	23-10-13 6:51	17.1531	-11.8567	3	49	Inner Africa
123619	23-10-13 7:39	17.1661	-11.8583	1	49	Inner Africa
123619	23-10-13 8:52	17.1658	-11.86	B
123619	23-10-13 9:22	17.1417	-11.8547	3	49	Inner Africa
123619	23-10-13 9:43	17.1469	-11.8547	B
123619	23-10-13 10:30	17.1419	-11.8453	1	49	Inner Africa
123619	23-10-13 11:01	17.1425	-11.845	A
123619	25-10-13 9:02	17.0725	-11.9289	A
123619	25-10-13 9:50	17.1567	-11.8483	3	49	Inner Africa
123619	25-10-13 10:42	17.1572	-11.8528	3	49	Inner Africa
123619	25-10-13 10:51	17.1572	-11.8528	B
123619	25-10-13 11:27	17.1547	-11.8497	A
123619	25-10-13 14:08	17.1547	-11.8583	A
123619	25-10-13 16:15	17.1572	-11.8528	0
123619	25-10-13 17:08	17.16	-11.8464	2	49	Inner Africa
123619	27-10-13 23:38	17.2797	-11.8986	B
123619	28-10-13 2:12	17.1556	-11.8556	2	49	Inner Africa
123619	28-10-13 2:48	17.1461	-11.8497	A
123619	28-10-13 3:51	17.1656	-11.8458	1	49	Inner Africa
123619	28-10-13 4:24	17.1544	-11.8481	3	49	Inner Africa
123619	28-10-13 4:45	17.1547	-11.8447	3	49	Inner Africa
123619	28-10-13 6:07	17.1583	-11.8522	A
123619	28-10-13 6:25	17.1561	-11.8489	3	49	Inner Africa
123619	28-10-13 6:39	17.1544	-11.8433	0
123619	28-10-13 8:21	17.1442	-11.8411	B
123619	30-10-13 5:36	17.1519	-11.865	A
123619	30-10-13 5:43	17.1556	-11.8547	3
123619	30-10-13 5:43	17.1583	-11.8519	3	49	Inner Africa
123619	30-10-13 7:17	17.1553	-11.8517	2	49	Inner Africa
123619	30-10-13 7:20	17.1556	-11.8525	B
123619	30-10-13 9:34	17.1589	-11.8519	2	49	Inner Africa
123619	30-10-13 9:45	17.1564	-11.8567	3	49	Inner Africa
123619	30-10-13 10:37	17.1542	-11.8278	A
123619	30-10-13 11:19	17.1525	-11.8558	3	49	Inner Africa
123619	30-10-13 11:29	17.1403	-11.8858	1	49	Inner Africa
123619	30-10-13 13:12	17.1369	-11.8903	B
123619	01-11-13 14:24	17.1472	-11.8683	2	49	Inner Africa
123619	01-11-13 16:38	17.1506	-11.8481	3	49	Inner Africa
123619	01-11-13 17:38	17.1561	-11.8339	1	49	Inner Africa
123619	01-11-13 18:38	17.1575	-11.8614	1
123619	01-11-13 19:21	17.1603	-11.8644	B
123619	01-11-13 20:23	17.1633	-11.8522	B
123619	03-11-13 18:31	17.1564	-11.8472	2	49	Inner Africa
123619	03-11-13 19:15	17.1519	-11.8433	3	49	Inner Africa
123619	03-11-13 21:11	17.1842	-11.8486	B
123619	03-11-13 21:50	17.1517	-11.8861	1	49	Inner Africa
123619	03-11-13 22:14	17.1514	-11.8892	B
123619	03-11-13 22:55	17.1594	-11.8514	2	49	Inner Africa
123619	06-11-13 2:14	17.1569	-11.8567	2	49	Inner Africa
123619	06-11-13 3:54	17.1603	-11.8469	B
123619	06-11-13 4:24	17.155	-11.8525	3	49	Inner Africa
123619	06-11-13 4:35	17.1553	-11.8511	B
123619	06-11-13 9:01	17.1417	-11.84	1	49	Inner Africa
123619	08-11-13 6:58	17.1664	-11.9544	B
123619	08-11-13 7:36	17.1583	-11.8564	1	49	Inner Africa
123619	08-11-13 9:28	17.1872	-11.8522	2	49	Inner Africa
123619	08-11-13 9:58	17.1769	-11.8589	1	49	Inner Africa
123619	08-11-13 11:12	17.1781	-11.8383	B
123619	08-11-13 11:38	17.1814	-11.8453	3	49	Inner Africa
123619	08-11-13 14:50	17.1822	-11.8178	A
123619	08-11-13 15:24	17.2033	-11.8589	0
123619	10-11-13 14:27	17.1492	-11.8453	1	49	Inner Africa
123619	10-11-13 16:38	17.1508	-11.8553	2	49	Inner Africa
123619	10-11-13 17:19	17.145	-11.8686	0
123619	10-11-13 17:25	17.1489	-11.8631	1	49	Inner Africa
123619	10-11-13 18:56	17.16	-11.8789	1	49	Inner Africa
123619	10-11-13 19:01	17.1694	-11.8542	1
123619	10-11-13 20:35	17.1603	-11.8756	B
123619	12-11-13 19:32	17.1558	-11.8489	2	49	Inner Africa
123619	12-11-13 21:26	17.1544	-11.8492	1	49	Inner Africa
123619	12-11-13 21:41	17.1539	-11.8425	2	49	Inner Africa
123619	12-11-13 22:19	17.1542	-11.8617	B
123619	12-11-13 23:09	17.1514	-11.8456	1	49	Inner Africa
123619	15-11-13 2:17	17.2828	-11.7425	2	50	Inner Africa
123619	15-11-13 4:01	17.2969	-11.7272	0
123619	15-11-13 4:26	17.2836	-11.7367	3	50	Inner Africa
123619	15-11-13 5:45	17.2831	-11.7386	2	50	Inner Africa
123619	15-11-13 6:10	17.2789	-11.7358	A
123619	15-11-13 7:14	17.2808	-11.7375	2	50	Inner Africa
123619	15-11-13 7:29	17.2781	-11.7297	B
123619	15-11-13 9:13	17.2822	-11.7475	3	50	Inner Africa
123619	15-11-13 9:13	17.28	-11.7444	A
123619	15-11-13 9:41	17.28	-11.7381	1	50	Inner Africa
123619	15-11-13 10:13	17.2794	-11.74	B
123619	17-11-13 7:53	17.2819	-11.7283	2	50	Inner Africa
123619	17-11-13 9:18	17.2931	-11.7136	2	50	Inner Africa
123619	17-11-13 9:27	17.3022	-11.7164	B
123619	17-11-13 10:12	17.3006	-11.7308	2	50	Inner Africa
123619	17-11-13 10:59	17.295	-11.7289	3	50	Inner Africa
123619	17-11-13 11:12	17.2794	-11.7278	B
123619	17-11-13 11:55	17.2781	-11.7156	B
123619	17-11-13 13:17	17.2867	-11.7178	B
123619	17-11-13 14:55	17.2975	-11.7219	3	50	Inner Africa
123619	17-11-13 15:18	17.2994	-11.7211	B
123619	19-11-13 14:36	17.2942	-11.7286	1	50	Inner Africa
123619	19-11-13 16:38	17.2936	-11.7164	2	50	Inner Africa
123619	19-11-13 16:56	17.2925	-11.7436	0
123619	19-11-13 17:33	17.3014	-11.7247	A
123619	19-11-13 18:41	17.2856	-11.7289	3	50	Inner Africa
123619	19-11-13 19:13	17.2867	-11.7253	3	50	Inner Africa
123619	21-11-13 21:48	17.2511	-11.7594	B
123619	21-11-13 22:35	17.2514	-11.7203	B
123619	21-11-13 23:05	17.2517	-11.7272	B
123619	21-11-13 23:21	17.2636	-11.735	0
123619	22-11-13 2:42	17.2486	-11.7181	2	51	Inner Africa
123619	24-11-13 2:19	17.2503	-11.7325	3	51	Inner Africa
123619	24-11-13 4:00	17.2442	-11.7247	A
123619	24-11-13 4:24	17.2503	-11.7314	3	51	Inner Africa
123619	24-11-13 5:24	17.2494	-11.7306	3	51	Inner Africa
123619	24-11-13 5:59	17.25	-11.7319	2	51	Inner Africa
123619	24-11-13 6:04	17.2511	-11.7317	A
123619	24-11-13 7:09	17.2519	-11.7325	B
123619	24-11-13 7:35	17.2511	-11.7258	2	51	Inner Africa
123619	24-11-13 9:30	17.2567	-11.7103	A
123619	24-11-13 9:35	17.2494	-11.7331	2	51	Inner Africa
123619	24-11-13 10:24	17.2481	-11.7289	2	51	Inner Africa
123619	26-11-13 9:11	17.2439	-11.7267	A
123619	26-11-13 10:28	17.2444	-11.7153	2	51	Inner Africa
123619	26-11-13 10:46	17.2433	-11.7356	3	51	Inner Africa
123619	26-11-13 11:18	17.2447	-11.7358	B
123619	26-11-13 12:09	17.2725	-11.825	B
123619	26-11-13 13:20	17.2486	-11.8169	B
123619	26-11-13 14:57	17.2539	-11.7272	A
123619	26-11-13 15:51	17.2578	-11.7281	B
123619	26-11-13 17:01	17.2592	-11.7214	B
123619	28-11-13 16:35	17.2475	-11.7094	B
123619	28-11-13 16:36	17.2467	-11.7233	2	51	Inner Africa
123619	28-11-13 17:51	17.2506	-11.7247	2	51	Inner Africa
123619	28-11-13 18:16	17.2467	-11.7228	3	51	Inner Africa
123619	28-11-13 19:29	17.2469	-11.7203	3	51	Inner Africa
123619	28-11-13 21:39	17.2503	-11.7169	2	51	Inner Africa
123619	30-11-13 21:17	17.2517	-11.7397	B
123619	30-11-13 21:54	17.2458	-11.7275	2	51	Inner Africa
123619	30-11-13 22:48	17.2467	-11.7233	B
123619	30-11-13 22:56	17.2497	-11.7222	2	51	Inner Africa
123619	30-11-13 23:36	17.2692	-11.7469	B
123619	01-12-13 1:04	17.2967	-11.7619	A
123619	03-12-13 4:03	17.2458	-11.7519	1	51	Inner Africa
123619	03-12-13 4:27	17.2486	-11.7244	3	51	Inner Africa
123619	03-12-13 5:05	17.2478	-11.7228	3	51	Inner Africa
123619	03-12-13 6:05	17.2514	-11.7303	B
123619	03-12-13 6:09	17.2456	-11.7292	A
123619	03-12-13 6:46	17.2503	-11.7239	3	51	Inner Africa
123619	03-12-13 7:50	17.2433	-11.7303	3	51	Inner Africa
123619	03-12-13 9:27	17.2503	-11.7272	3	51	Inner Africa
123619	03-12-13 9:44	17.2483	-11.7256	3	51	Inner Africa
123619	03-12-13 10:38	17.2458	-11.7181	2	51	Inner Africa
123619	03-12-13 11:06	17.2419	-11.7172	2	51	Inner Africa
123619	03-12-13 11:20	17.2397	-11.7094	2	51	Inner Africa
123619	05-12-13 10:41	17.2461	-11.72	3
123619	05-12-13 10:41	17.2481	-11.7178	3	51	Inner Africa
123619	05-12-13 13:16	17.2528	-11.7153	1	51	Inner Africa
123619	05-12-13 14:59	17.2483	-11.7264	2	51	Inner Africa
123619	05-12-13 15:16	17.2486	-11.7264	B
123619	05-12-13 16:59	17.2325	-11.7097	0
123619	05-12-13 17:03	17.2408	-11.7092	A
123619	07-12-13 16:37	17.2528	-11.7319	2	51	Inner Africa
123619	07-12-13 17:55	17.2533	-11.7281	2	51	Inner Africa
123619	07-12-13 18:11	17.2428	-11.7297	3	51	Inner Africa
123619	07-12-13 19:52	17.2481	-11.7247	3	51	Inner Africa
123619	07-12-13 21:09	17.2497	-11.7228	B
123619	07-12-13 21:30	17.2511	-11.7244	B
123619	07-12-13 22:04	17.2469	-11.7258	B
123619	07-12-13 22:52	17.2497	-11.7242	3	51	Inner Africa
123619	07-12-13 23:10	17.2581	-11.7125	B
123619	09-12-13 22:49	17.2653	-11.715	B
123619	09-12-13 23:09	17.2619	-11.7169	B
123619	10-12-13 1:13	17.2433	-11.7281	B
123619	10-12-13 2:46	17.2467	-11.7203	2	51	Inner Africa
123619	10-12-13 3:12	17.2478	-11.7217	B
123619	10-12-13 4:31	17.2389	-11.7342	0
123619	10-12-13 4:44	17.2461	-11.7233	3	51	Inner Africa
123619	10-12-13 5:37	17.2464	-11.7242	3	51	Inner Africa
123619	12-12-13 6:25	17.2511	-11.7275	3	51	Inner Africa
123619	12-12-13 6:25	17.2458	-11.7256	A
123619	12-12-13 8:07	17.2611	-11.7114	A
123619	12-12-13 9:12	17.2428	-11.7167	1	51	Inner Africa
123619	12-12-13 9:52	17.2597	-11.7244	2	51	Inner Africa
123619	12-12-13 10:53	17.2511	-11.7353	A
123619	12-12-13 10:58	17.2506	-11.7267	3	51	Inner Africa
123619	12-12-13 11:34	17.2419	-11.7256	2	51	Inner Africa
123619	12-12-13 13:49	17.2489	-11.7028	3	51	Inner Africa
123619	14-12-13 10:53	17.2503	-11.7253	3	51	Inner Africa
123619	14-12-13 13:28	17.2675	-11.7325	A
123619	14-12-13 15:05	17.2503	-11.7194	3	51	Inner Africa
123619	14-12-13 16:47	17.2464	-11.7225	1	51	Inner Africa
123619	14-12-13 16:59	17.2531	-11.7219	A
123619	14-12-13 17:50	17.2469	-11.7197	B
123619	14-12-13 18:26	17.2511	-11.7236	2	51	Inner Africa
123619	14-12-13 19:31	17.2494	-11.7222	2	51	Inner Africa
123619	16-12-13 17:36	17.2506	-11.7214	0
123619	16-12-13 18:29	17.2481	-11.7256	2	51	Inner Africa
123619	16-12-13 19:20	17.2517	-11.725	B
123619	16-12-13 20:02	17.2478	-11.7206	2	51	Inner Africa
123619	16-12-13 21:18	17.2497	-11.7172	1	51	Inner Africa
123619	16-12-13 21:22	17.2478	-11.7189	2
123619	19-12-13 1:12	17.2561	-11.7231	2	51	Inner Africa
123619	19-12-13 2:48	17.2486	-11.725	2	51	Inner Africa
123619	19-12-13 3:13	17.2492	-11.7247	B
123619	21-12-13 6:45	17.2444	-11.7289	1	51	Inner Africa
123619	21-12-13 7:47	17.2506	-11.7264	B
123619	21-12-13 9:03	17.2522	-11.7047	A
123619	21-12-13 10:07	17.2503	-11.7333	2	51	Inner Africa
123619	21-12-13 10:47	17.2461	-11.72	3	51	Inner Africa
123619	23-12-13 15:08	17.2669	-11.7325	1	51	Inner Africa
123619	23-12-13 15:24	17.2661	-11.7311	B
123619	23-12-13 16:24	17.2625	-11.7292	B
123619	25-12-13 20:23	17.2606	-11.7294	1	51	Inner Africa
123619	25-12-13 21:10	17.2483	-11.7183	1	51	Inner Africa
123619	25-12-13 21:36	17.2456	-11.7228	A
123619	25-12-13 22:56	17.2514	-11.7225	A
123619	29-12-13 15:53	17.2506	-11.7172	3	51	Inner Africa
123619	29-12-13 17:16	17.2483	-11.7211	A
123619	29-12-13 18:16	17.2506	-11.7233	A
123619	31-12-13 22:09	17.2556	-11.6231	0
123619	31-12-13 22:54	17.2458	-11.6689	2	51	Inner Africa
123619	31-12-13 23:09	17.2556	-11.6231	0
123619	31-12-13 23:54	17.2458	-11.6689	2
123619	03-01-14 5:19	17.2506	-11.7211	2	51	Inner Africa
123619	03-01-14 5:44	17.2514	-11.7211	A
123619	03-01-14 6:19	17.2506	-11.7211	2
123619	03-01-14 6:33	17.2414	-11.7389	0
123619	03-01-14 6:44	17.2483	-11.7242	3	51	Inner Africa
123619	03-01-14 7:33	17.2414	-11.7389	0
123619	03-01-14 11:39	17.2519	-11.7269	2	51	Inner Africa
123619	05-01-14 12:01	17.2497	-11.7269	A
123619	05-01-14 12:04	17.2517	-11.7197	2	51	Inner Africa
123619	05-01-14 12:36	17.2442	-11.7264	1	51	Inner Africa
123619	07-01-14 18:32	17.2428	-11.7228	B
123619	07-01-14 19:31	17.2478	-11.7217	3	51	Inner Africa
123619	07-01-14 19:41	17.2492	-11.7217	2	51	Inner Africa
123619	12-01-14 7:53	17.2461	-11.7278	A
123619	12-01-14 8:07	17.2492	-11.7319	B
123619	14-01-14 14:27	17.2464	-11.7208	1	51	Inner Africa
123619	14-01-14 15:27	17.2464	-11.7208	1
123619	16-01-14 20:32	17.2206	-11.7425	A
123619	16-01-14 21:32	17.2206	-11.7425	A
123619	16-01-14 21:43	17.2217	-11.7461	B
123619	16-01-14 21:50	17.2461	-11.7253	2	51	Inner Africa
123619	16-01-14 22:20	17.2475	-11.7194	3	51	Inner Africa
123619	16-01-14 22:43	17.2217	-11.7461	B
123619	16-01-14 22:50	17.2461	-11.7253	2
123619	16-01-14 23:20	17.2475	-11.7194	3
123619	16-01-14 23:29	17.2494	-11.7164	B
123619	17-01-14 0:29	17.2494	-11.7164	B
123619	19-01-14 2:17	17.2469	-11.7253	3	51	Inner Africa
123619	19-01-14 3:17	17.2469	-11.7253	3
123619	19-01-14 3:53	17.2297	-11.7003	0
123619	19-01-14 4:08	17.2461	-11.7197	A
123619	19-01-14 4:18	17.2461	-11.72	B
123619	19-01-14 4:53	17.2297	-11.7003	0
123619	19-01-14 5:08	17.2461	-11.7197	A
123619	19-01-14 5:18	17.2461	-11.72	B
123619	19-01-14 10:10	17.2467	-11.7303	3	51	Inner Africa
123619	19-01-14 11:10	17.2467	-11.7303	3
123619	21-01-14 9:27	17.2311	-11.7406	1
123619	21-01-14 9:27	17.2333	-11.7414	1	51	Inner Africa
123619	21-01-14 10:25	17.2503	-11.7381	A
123619	21-01-14 11:08	17.2711	-11.7236	1	51	Inner Africa
123619	21-01-14 11:09	17.2647	-11.7275	1
123619	23-01-14 16:11	17.2475	-11.7269	1	51	Inner Africa
123619	23-01-14 17:03	17.2475	-11.7286	1	51	Inner Africa
123619	23-01-14 17:58	17.2286	-11.725	A
123619	23-01-14 18:30	17.2386	-11.7286	1	51	Inner Africa
123619	23-01-14 18:51	17.2453	-11.7264	2	51	Inner Africa
123619	25-01-14 21:33	17.2469	-11.7203	2	51	Inner Africa
123619	25-01-14 21:48	17.2675	-11.7378	A
123619	25-01-14 22:35	17.2481	-11.7231	A
123619	25-01-14 23:19	17.2431	-11.7192	B
123619	28-01-14 3:59	17.2475	-11.7272	3	51	Inner Africa
123619	28-01-14 4:07	17.2461	-11.7222	2	51	Inner Africa
123619	28-01-14 5:34	17.2483	-11.7269	B
123619	28-01-14 5:43	17.2447	-11.7222	3	51	Inner Africa
123619	28-01-14 9:44	17.2492	-11.7161	1	51	Inner Africa
123619	30-01-14 11:00	17.2467	-11.72	2	51	Inner Africa
123619	30-01-14 11:18	17.2611	-11.7372	2	51	Inner Africa
123619	30-01-14 13:10	17.2547	-11.7367	B
123619	30-01-14 16:34	17.265	-11.6433	0
123619	01-02-14 18:30	17.2492	-11.7281	2	51	Inner Africa
123619	01-02-14 18:52	17.2442	-11.7219	3	51	Inner Africa
123619	03-02-14 23:06	17.2519	-11.7253	A
123619	06-02-14 5:17	17.2469	-11.7242	3	51	Inner Africa
123619	06-02-14 5:45	17.2444	-11.7211	3	51	Inner Africa
123619	06-02-14 6:54	17.2478	-11.7192	3
123619	06-02-14 7:07	17.2461	-11.7172	1	51	Inner Africa
123619	11-02-14 23:10	17.2636	-11.7164	0
123619	11-02-14 23:27	17.3772	-11.6908	A
123619	12-02-14 0:10	17.2636	-11.7164	0
123619	12-02-14 0:27	17.3772	-11.6908	A
123619	14-02-14 5:54	17.245	-11.7228	2	51	Inner Africa
123619	14-02-14 6:14	17.2464	-11.7219	2	51	Inner Africa
123619	14-02-14 6:22	17.2467	-11.7269	2	51	Inner Africa
123619	14-02-14 6:54	17.245	-11.7228	2
123619	14-02-14 7:14	17.2464	-11.7219	2
123619	14-02-14 11:25	17.2464	-11.7181	B
123619	16-02-14 15:11	17.2486	-11.7197	2	51	Inner Africa
123619	16-02-14 16:11	17.2486	-11.7197	2
123619	18-02-14 21:39	17.2472	-11.7294	1	51	Inner Africa
123619	18-02-14 22:39	17.2472	-11.7294	1
123619	18-02-14 22:39	17.2492	-11.7267	A
123619	18-02-14 23:19	17.2494	-11.7258	B
123619	18-02-14 23:39	17.2492	-11.7267	A
123619	19-02-14 0:19	17.2494	-11.7258	B
123619	20-02-14 22:50	17.5314	-12.3497	0
123619	20-02-14 22:57	17.5208	-12.3664	3
123619	20-02-14 23:36	17.5344	-12.375	0
123619	20-02-14 23:50	17.5314	-12.3497	0
123619	20-02-14 23:57	17.5208	-12.3664	3
123619	21-02-14 0:36	17.5344	-12.375	0
123619	23-02-14 4:57	21.6642	-13.1264	1
123619	23-02-14 5:51	22.1447	-13.5475	B
123619	23-02-14 5:57	21.6642	-13.1264	1
123619	23-02-14 6:51	22.1447	-13.5475	B
123619	23-02-14 10:37	22.2381	-13.2114	0
123619	23-02-14 11:37	22.2381	-13.2114	0
123619	23-02-14 13:53	22.2039	-13.0094	A
123619	23-02-14 14:53	22.2039	-13.0094	A
123619	25-02-14 10:39	27.2475	-11.0722	1
123619	25-02-14 10:41	27.2433	-11.0681	1
123619	25-02-14 11:32	27.2408	-11.0756	B
123619	25-02-14 11:39	27.2475	-11.0722	1
123619	25-02-14 11:41	27.2433	-11.0681	1
123619	25-02-14 12:32	27.2408	-11.0756	B
123619	25-02-14 13:35	27.2367	-11.0533	3
123619	25-02-14 14:35	27.2367	-11.0533	3
123619	25-02-14 15:04	27.2183	-11.0542	B
123619	25-02-14 15:19	27.2275	-11.0425	2
123619	25-02-14 16:04	27.2183	-11.0542	B
123619	25-02-14 16:19	27.2275	-11.0425	2
123619	25-02-14 16:55	27.2325	-11.0508	3
123619	25-02-14 17:03	27.2311	-11.0558	3
123619	25-02-14 17:55	27.2325	-11.0508	3
123619	25-02-14 17:57	27.2472	-11.0567	1
123619	25-02-14 18:03	27.2311	-11.0558	3
123619	25-02-14 18:39	27.2331	-11.0583	1
123619	25-02-14 18:57	27.2472	-11.0567	1
123619	25-02-14 19:29	27.2353	-11.0583	2
123619	25-02-14 19:39	27.2331	-11.0583	1
123619	25-02-14 20:29	27.2353	-11.0583	2
123619	27-02-14 17:51	31.1606	-9.6269	2
123619	27-02-14 18:28	31.1533	-9.6478	3
123619	27-02-14 18:51	31.1606	-9.6269	2
123619	27-02-14 19:28	31.1533	-9.6478	3
123619	27-02-14 19:36	31.1853	-9.6694	B
123619	27-02-14 20:08	31.2008	-9.7664	0
123619	27-02-14 20:36	31.1853	-9.6694	B
123619	27-02-14 21:08	31.2008	-9.7664	0
123619	27-02-14 21:37	31.3575	-9.7919	1
123619	27-02-14 22:12	31.4733	-9.6442	A
123619	27-02-14 22:37	31.3575	-9.7919	1
123619	27-02-14 22:59	31.5553	-9.5708	0
123619	27-02-14 23:12	31.4733	-9.6442	A
123619	27-02-14 23:18	31.6139	-9.5711	0
123619	27-02-14 23:59	31.5553	-9.5708	0
123619	28-02-14 0:18	31.6139	-9.5711	0
123619	28-02-14 1:42	31.7517	-9.6142	0
123619	28-02-14 2:42	31.7517	-9.6142	0
123619	01-03-14 22:16	31.9008	-9.3806	1	52	Morocco
123619	01-03-14 22:55	31.8975	-9.3803	B
123619	01-03-14 23:16	31.9008	-9.3806	1
123619	01-03-14 23:55	31.8975	-9.3803	B
123619	02-03-14 1:13	31.9031	-9.3719	B
123619	02-03-14 2:13	31.9031	-9.3719	B
123619	02-03-14 2:56	31.895	-9.3756	3	52	Morocco
123619	02-03-14 3:56	31.895	-9.3756	3
123619	02-03-14 4:31	31.8981	-9.3883	3	52	Morocco
123619	02-03-14 4:39	31.9025	-9.3822	B
123619	02-03-14 5:21	31.8964	-9.3872	3	52	Morocco
123619	02-03-14 5:31	31.8981	-9.3883	3
123619	02-03-14 5:39	31.9025	-9.3822	B
123619	02-03-14 6:10	31.9172	-9.3739	B
123619	02-03-14 6:18	31.8969	-9.3872	2	52	Morocco
123619	02-03-14 6:21	31.8964	-9.3872	3
123619	02-03-14 7:02	31.9047	-9.3894	2	52	Morocco
123619	02-03-14 7:10	31.9172	-9.3739	B
123619	02-03-14 7:18	31.8969	-9.3872	2
123619	02-03-14 8:02	31.9047	-9.3894	2
123619	04-03-14 4:13	31.8975	-9.3853	1	52	Morocco
123619	04-03-14 4:15	31.8983	-9.3853	B
123619	04-03-14 5:13	31.8975	-9.3853	1
123619	04-03-14 5:15	31.8983	-9.3853	B
123619	04-03-14 5:21	31.9081	-9.3803	B
123619	04-03-14 5:48	31.8958	-9.3847	3	52	Morocco
123619	04-03-14 6:11	31.8983	-9.3858	3	52	Morocco
123619	04-03-14 6:21	31.9081	-9.3803	B
123619	04-03-14 6:48	31.8958	-9.3847	3
123619	04-03-14 6:55	31.9019	-9.3994	3	52	Morocco
123619	04-03-14 7:11	31.8983	-9.3858	3
123619	04-03-14 7:55	31.9019	-9.3994	3
123619	04-03-14 7:56	31.9008	-9.4014	B
123619	04-03-14 8:56	31.9008	-9.4014	B
123619	04-03-14 9:15	31.9069	-9.3911	B
123619	04-03-14 9:56	31.8958	-9.3789	2	52	Morocco
123619	04-03-14 10:15	31.9069	-9.3911	B
123619	04-03-14 10:55	31.8925	-9.3567	2	52	Morocco
123619	04-03-14 10:55	31.8925	-9.3569	B
123619	04-03-14 10:56	31.8958	-9.3789	2
123619	04-03-14 11:34	31.8456	-9.3733	1	52	Morocco
123619	04-03-14 11:55	31.8925	-9.3567	2
123619	04-03-14 11:55	31.8925	-9.3569	B
123619	04-03-14 12:34	31.8456	-9.3733	1
123619	06-03-14 7:32	31.8906	-9.3642	1	52	Morocco
123619	06-03-14 8:32	31.8906	-9.3642	1
123619	06-03-14 8:50	31.9225	-9.3525	A
123619	06-03-14 9:14	31.9356	-9.3592	B
123619	06-03-14 9:50	31.9225	-9.3525	A
123619	06-03-14 10:03	31.9731	-9.3572	0
123619	06-03-14 10:14	31.9356	-9.3592	B
123619	06-03-14 10:30	31.9406	-9.3072	0
123619	06-03-14 10:55	31.9419	-9.3494	3
123619	06-03-14 11:03	31.9731	-9.3572	0
123619	06-03-14 11:30	31.9406	-9.3072	0
123619	06-03-14 11:55	31.9419	-9.3494	3
123619	06-03-14 12:09	31.9728	-9.3369	2
123619	06-03-14 12:34	31.9839	-9.3311	B
123619	06-03-14 13:09	31.9728	-9.3369	2
123619	06-03-14 13:34	31.9839	-9.3311	B
123619	06-03-14 13:37	31.9825	-9.3417	1
123619	06-03-14 14:37	31.9825	-9.3417	1
123619	06-03-14 15:08	32.0106	-9.3297	A
123619	06-03-14 15:17	32.0053	-9.3058	1	53	Morocco Spring
123619	06-03-14 16:08	32.0106	-9.3297	A
123619	06-03-14 16:17	32.0053	-9.3058	1
123619	06-03-14 16:38	32.0194	-9.3011	A
123619	06-03-14 17:38	32.0194	-9.3011	A
123619	08-03-14 13:14	31.9967	-9.3011	A
123619	08-03-14 14:14	31.9967	-9.3011	A
123619	08-03-14 14:44	32.0347	-9.3214	B
123619	08-03-14 14:55	31.9958	-9.3017	2	53	Morocco Spring
123619	08-03-14 15:44	32.0347	-9.3214	B
123619	08-03-14 15:47	32.015	-9.3106	B
123619	08-03-14 15:55	31.9958	-9.3017	2
123619	08-03-14 16:30	31.9906	-9.2997	3	53	Morocco Spring
123619	08-03-14 16:47	32.015	-9.3106	B
123619	08-03-14 17:30	31.9939	-9.2956	1	53	Morocco Spring
123619	08-03-14 17:30	31.9906	-9.2997	3
123619	08-03-14 18:08	31.9989	-9.2961	B
123619	08-03-14 18:30	31.9939	-9.2956	1
123619	08-03-14 18:44	31.9939	-9.3119	2	53	Morocco Spring
123619	08-03-14 19:08	31.9989	-9.2961	B
123619	08-03-14 19:44	31.9939	-9.3119	2
123619	08-03-14 19:50	32.0011	-9.3231	B
123619	08-03-14 20:50	32.0011	-9.3231	B
123619	08-03-14 21:26	31.9919	-9.3133	2	53	Morocco Spring
123619	08-03-14 21:30	31.9906	-9.31	3
123619	08-03-14 22:26	31.9919	-9.3133	2
123619	08-03-14 22:30	31.9906	-9.31	3
123619	10-03-14 18:22	31.9686	-9.2919	1	53	Morocco Spring
123619	10-03-14 19:22	31.9686	-9.2919	1
123619	10-03-14 19:22	31.9903	-9.3072	3	53	Morocco Spring
123619	10-03-14 20:22	31.9903	-9.3072	3
123619	10-03-14 20:49	32.0347	-9.3244	B
123619	10-03-14 20:58	31.9697	-9.2572	0
123619	10-03-14 21:00	32.0011	-9.3181	A
123619	10-03-14 21:42	32.0122	-9.3244	B
123619	10-03-14 21:49	32.0347	-9.3244	B
123619	10-03-14 21:58	31.9697	-9.2572	0
123619	10-03-14 22:00	32.0011	-9.3181	A
123619	10-03-14 22:31	32.0028	-9.2944	1	53	Morocco Spring
123619	10-03-14 22:42	32.0189	-9.2778	1	53	Morocco Spring
123619	10-03-14 22:42	32.0122	-9.3244	B
123619	10-03-14 23:31	32.0028	-9.2944	1
123619	10-03-14 23:42	32.0189	-9.2778	1
123619	11-03-14 2:59	31.9911	-9.2992	2	53	Morocco Spring
123619	11-03-14 3:59	31.9911	-9.2992	2
123619	13-03-14 2:36	31.9939	-9.3139	2	53	Morocco Spring
123619	13-03-14 3:36	31.9939	-9.3139	2
123619	13-03-14 4:16	31.9939	-9.3039	2	53	Morocco Spring
123619	13-03-14 5:16	31.9939	-9.3039	2
123619	13-03-14 5:33	31.9933	-9.3081	3	53	Morocco Spring
123619	13-03-14 5:48	31.9903	-9.3061	3	53	Morocco Spring
123619	13-03-14 5:51	31.9936	-9.3125	3
123619	13-03-14 6:33	31.9933	-9.3081	3
123619	13-03-14 6:48	31.9903	-9.3061	3
123619	13-03-14 6:51	31.9936	-9.3125	3
123619	13-03-14 7:13	31.9975	-9.31	3	53	Morocco Spring
123619	13-03-14 7:31	31.9772	-9.2986	A
123619	13-03-14 8:13	31.9975	-9.31	3
123619	13-03-14 8:31	31.9772	-9.2986	A
123619	15-03-14 5:02	31.9731	-9.2897	B
123619	15-03-14 5:28	31.9906	-9.2969	2	53	Morocco Spring
123619	15-03-14 6:02	31.9731	-9.2897	B
123619	15-03-14 6:10	31.9922	-9.3083	3	53	Morocco Spring
123619	15-03-14 6:28	31.9906	-9.2969	2
123619	15-03-14 6:42	31.9922	-9.3081	3	53	Morocco Spring
123619	15-03-14 7:09	32.0117	-9.1797	B
123619	15-03-14 7:10	31.9922	-9.3083	3
123619	15-03-14 7:42	31.9922	-9.3081	3
123619	15-03-14 8:09	32.0117	-9.1797	B
123619	15-03-14 9:28	31.8942	-9.3592	0
123619	15-03-14 10:18	31.9919	-9.3083	1	53	Morocco Spring
123619	15-03-14 10:24	31.9931	-9.3092	B
123619	15-03-14 10:28	31.8942	-9.3592	0
123619	15-03-14 11:06	31.9725	-9.2467	0
123619	15-03-14 11:18	31.9919	-9.3083	1
123619	15-03-14 11:24	31.9931	-9.3092	B
123619	15-03-14 11:57	31.9831	-9.2953	1	53	Morocco Spring
123619	15-03-14 12:06	31.9725	-9.2467	0
123619	15-03-14 12:57	31.9831	-9.2953	1
123619	15-03-14 13:40	31.9964	-9.3014	3	53	Morocco Spring
123619	15-03-14 14:40	31.9964	-9.3014	3
123619	17-03-14 10:25	#VALUE!	-171.1458	Z
123619	17-03-14 11:25	36.3228	-5.6731	B
123619	17-03-14 11:25	#VALUE!	-171.1458	Z
123619	17-03-14 11:33	36.2983	-5.5686	1
123619	17-03-14 12:04	36.2764	-5.5872	1
123619	17-03-14 12:25	36.3228	-5.6731	B
123619	17-03-14 12:33	36.2983	-5.5686	1
123619	17-03-14 13:04	36.2764	-5.5872	1
123619	17-03-14 13:18	36.2989	-5.5617	1
123619	17-03-14 14:18	36.2989	-5.5617	1
123619	17-03-14 14:46	36.3283	-5.58	B
123619	17-03-14 15:01	36.2831	-5.5933	1
123619	17-03-14 15:31	36.2775	-5.6033	A
123619	17-03-14 15:46	36.3283	-5.58	B
123619	17-03-14 16:01	36.2831	-5.5933	1
123619	17-03-14 16:29	36.2781	-5.5925	3
123619	17-03-14 16:31	36.2775	-5.6033	A
123619	17-03-14 17:12	36.2764	-5.5953	2
123619	17-03-14 17:19	36.2733	-5.6031	A
123619	17-03-14 17:29	36.2781	-5.5925	3
123619	17-03-14 18:12	36.2764	-5.5953	2
123619	17-03-14 18:19	36.2733	-5.6031	A
123619	17-03-14 18:54	36.2844	-5.5967	0
123619	17-03-14 18:59	36.2731	-5.5858	1
123619	17-03-14 19:54	36.2844	-5.5967	0
123619	17-03-14 19:59	36.2731	-5.5858	1
123619	19-03-14 16:07	37.2603	-3.0281	1	54	Breeding Area
123619	19-03-14 16:23	37.2581	-3.0192	1	54	Breeding Area
123619	19-03-14 17:07	37.2603	-3.0281	1
123619	19-03-14 17:23	37.2581	-3.0192	1
123619	19-03-14 17:48	37.2903	-3.1186	0
123619	19-03-14 18:01	37.2592	-2.9967	1	54	Breeding Area
123619	19-03-14 18:05	37.2733	-3.0408	1
123619	19-03-14 18:48	37.2903	-3.1186	0
123619	19-03-14 19:01	37.2592	-2.9967	1
123619	19-03-14 19:05	37.2733	-3.0408	1
123619	19-03-14 19:14	37.2892	-3.0475	B
123619	19-03-14 19:35	37.2742	-3.0017	2	54	Breeding Area
123619	19-03-14 20:14	37.2892	-3.0475	B
123619	19-03-14 20:21	37.2775	-3.0172	B
123619	19-03-14 20:35	37.2742	-3.0017	2
123619	19-03-14 20:51	37.2736	-3.0039	3	54	Breeding Area
123619	19-03-14 21:02	37.2753	-3.0114	1	54	Breeding Area
123619	19-03-14 21:21	37.2775	-3.0172	B
123619	19-03-14 21:51	37.2736	-3.0039	3
123619	19-03-14 21:54	37.2731	-2.9911	A
123619	19-03-14 22:02	37.2753	-3.0114	1
123619	19-03-14 22:32	37.3189	-2.9886	0
123619	19-03-14 22:42	37.2889	-2.9956	1	54	Breeding Area
123619	19-03-14 22:54	37.2731	-2.9911	A
123619	19-03-14 23:32	37.3189	-2.9886	0
123619	19-03-14 23:42	37.2889	-2.9956	1
123619	21-03-14 21:17	37.2769	-3.0206	0
123619	21-03-14 21:58	37.2833	-3.0072	2	54	Breeding Area
123619	21-03-14 22:09	37.2822	-2.9997	2	54	Breeding Area
123619	21-03-14 22:17	37.2769	-3.0206	0
123619	21-03-14 22:58	37.2833	-3.0072	2
123619	21-03-14 23:09	37.2822	-2.9997	2
123619	22-03-14 2:39	37.2772	-2.9989	2	54	Breeding Area
123619	22-03-14 3:39	37.2772	-2.9989	2
123619	22-03-14 3:47	37.2878	-2.9919	B
123619	22-03-14 4:07	37.2789	-3.005	3	54	Breeding Area
123619	22-03-14 4:11	37.2761	-3.0069	A
123619	22-03-14 4:14	37.2764	-3.0039	B
123619	22-03-14 4:47	37.2878	-2.9919	B
123619	22-03-14 5:07	37.2789	-3.005	3
123619	22-03-14 5:11	37.2761	-3.0069	A
123619	22-03-14 5:14	37.2764	-3.0039	B
123619	22-03-14 5:31	37.2797	-3.0086	2	54	Breeding Area
123619	22-03-14 5:47	37.2808	-2.9744	0
123619	22-03-14 5:51	37.2822	-2.9681	B
123619	22-03-14 6:31	37.2797	-3.0086	2
123619	22-03-14 6:47	37.2808	-2.9744	0
123619	22-03-14 6:51	37.2822	-2.9681	B
123619	24-03-14 2:15	37.2675	-3.0247	2	54	Breeding Area
123619	24-03-14 3:15	37.2675	-3.0247	2
123619	24-03-14 3:46	37.2667	-3.0106	1	54	Breeding Area
123619	24-03-14 3:53	37.2592	-3.0225	2	54	Breeding Area
123619	24-03-14 3:53	37.2592	-3.0225	2	54	Breeding Area
123619	24-03-14 4:42	37.2594	-3.0253	A
123619	24-03-14 4:46	37.2667	-3.0106	1
123619	24-03-14 4:47	37.2622	-2.9964	2	54	Breeding Area
123619	24-03-14 4:53	37.2592	-3.0225	2
123619	24-03-14 5:21	37.2653	-3.0161	3	54	Breeding Area
123619	24-03-14 5:42	37.2594	-3.0253	A
123619	24-03-14 5:47	37.2622	-2.9964	2
123619	24-03-14 6:18	37.2686	-3.0244	2	54	Breeding Area
123619	24-03-14 6:21	37.2653	-3.0161	3
123619	24-03-14 6:27	37.2653	-3.0272	1	54	Breeding Area
123619	24-03-14 7:18	37.2686	-3.0244	2
123619	24-03-14 7:27	37.2653	-3.0272	1
123619	24-03-14 7:59	37.2592	-3.0464	B
123619	24-03-14 8:25	37.3269	-2.9003	0
123619	24-03-14 8:51	37.3331	-2.9081	B
123619	24-03-14 8:59	37.2592	-3.0464	B
123619	24-03-14 9:25	37.3269	-2.9003	0
123619	24-03-14 9:41	37.2306	-2.8992	0
123619	24-03-14 9:51	37.3331	-2.9081	B
123619	24-03-14 10:07	37.2364	-2.8972	0
123619	24-03-14 10:30	37.205	-2.9064	B
123619	24-03-14 10:41	37.2306	-2.8992	0
123619	24-03-14 11:07	37.2364	-2.8972	0
123619	24-03-14 11:30	37.205	-2.9064	B
123619	24-03-14 16:51	37.25	-3.0244	1	54	Breeding Area
123619	24-03-14 17:05	37.2428	-3.0275	B
123619	24-03-14 17:41	37.2625	-3.0164	2	54	Breeding Area
123619	24-03-14 17:51	37.25	-3.0244	1
123619	24-03-14 18:05	37.2428	-3.0275	B
123619	24-03-14 18:40	37.2572	-2.9958	0
123619	24-03-14 18:41	37.2625	-3.0164	2
123619	24-03-14 19:19	37.265	-3.0314	A
123619	24-03-14 19:40	37.2572	-2.9958	0
123619	24-03-14 19:51	37.2611	-3.0428	B
123619	24-03-14 20:18	37.2708	-3.0061	0
123619	24-03-14 20:19	37.265	-3.0314	A
123619	24-03-14 20:22	37.2581	-3.0306	B
123619	24-03-14 20:51	37.2611	-3.0428	B
123619	24-03-14 20:58	37.2642	-3.0247	1	54	Breeding Area
123619	24-03-14 21:18	37.2708	-3.0061	0
123619	24-03-14 21:22	37.2581	-3.0306	B
123619	24-03-14 21:33	37.2667	-3.0117	3	54	Breeding Area
123619	24-03-14 21:55	37.28	-3.0114	A
123619	24-03-14 21:58	37.2642	-3.0247	1
123619	24-03-14 22:33	37.2667	-3.0117	3
123619	24-03-14 22:41	37.2831	-2.9961	1
123619	24-03-14 22:55	37.28	-3.0114	A
123619	24-03-14 23:41	37.2831	-2.9961	1
123619	26-03-14 22:47	37.2825	-3.0042	1	54	Breeding Area
123619	26-03-14 23:47	37.2825	-3.0042	1
123619	27-03-14 1:44	37.2667	-3.0169	3	54	Breeding Area
123619	27-03-14 2:44	37.2667	-3.0169	3
123619	27-03-14 3:10	37.2664	-3.0158	2	54	Breeding Area
123619	27-03-14 3:21	37.2658	-3.0175	3	54	Breeding Area
123619	27-03-14 4:10	37.2664	-3.0158	2
123619	27-03-14 4:21	37.2658	-3.0175	3
123619	27-03-14 4:51	37.2647	-3.0167	3	54	Breeding Area
123619	27-03-14 4:52	37.2622	-3.015	3
123619	27-03-14 5:04	37.2647	-3.0172	3	54	Breeding Area
123619	27-03-14 5:51	37.2647	-3.0167	3
123619	27-03-14 5:52	37.2622	-3.015	3
123619	27-03-14 6:04	37.2647	-3.0172	3
123619	27-03-14 6:30	37.2647	-3.0033	A
123619	27-03-14 6:33	37.2708	-3.0167	2	54	Breeding Area
123619	27-03-14 7:30	37.2647	-3.0033	A
123619	27-03-14 7:33	37.2708	-3.0167	2
123619	29-03-14 3:47	37.2536	-3.02	1	54	Breeding Area
123619	29-03-14 4:02	37.2622	-3.0083	3	54	Breeding Area
123619	29-03-14 4:51	37.2617	-3.0058	B
123619	29-03-14 5:17	37.2603	-3.0178	2	54	Breeding Area
123619	29-03-14 5:27	37.2656	-3.0211	3	54	Breeding Area
123619	29-03-14 5:41	37.2642	-3.0147	1	54	Breeding Area
123619	29-03-14 6:29	37.2644	-3.0178	3	54	Breeding Area
123619	29-03-14 6:57	37.265	-3.0242	2	54	Breeding Area
123619	29-03-14 7:07	37.2511	-3.0294	1	54	Breeding Area
123619	29-03-14 8:09	37.2578	-3.0297	1	54	Breeding Area
123619	29-03-14 8:34	37.0086	-3.1128	0
123619	29-03-14 10:04	37.2306	-3.0356	1	54	Breeding Area
123619	29-03-14 10:37	37.2611	-3.0111	1	54	Breeding Area
123619	29-03-14 11:36	37.3303	-3.0939	0
123619	29-03-14 11:40	37.2875	-3.0244	1	54	Breeding Area
123619	29-03-14 12:14	37.2378	-3.0258	0
123619	31-03-14 9:50	37.3475	-2.9525	A
123619	31-03-14 10:38	37.2436	-2.9169	1	54	Breeding Area
123619	31-03-14 10:52	37.2672	-2.9675	1	54	Breeding Area
123619	31-03-14 11:51	37.2775	-3.0511	A
123619	31-03-14 12:21	37.2564	-3.0106	2	54	Breeding Area
123619	31-03-14 12:37	37.2517	-2.9872	0
123619	31-03-14 13:26	37.2128	-2.9831	B
123619	31-03-14 14:16	37.2064	-3.0025	B
123619	31-03-14 14:24	37.2619	-3.0336	3	54	Breeding Area
123619	31-03-14 16:06	37.2661	-3.0044	1	54	Breeding Area
123619	31-03-14 16:46	37.2558	-3.0072	B
123619	31-03-14 17:28	37.2661	-2.9814	0
123619	31-03-14 17:47	37.2731	-2.9764	B
123619	31-03-14 18:29	37.2603	-3.0317	1	54	Breeding Area
123619	02-04-14 15:46	37.2692	-2.9942	1	54	Breeding Area
123619	02-04-14 17:08	37.2567	-3.0369	A
123619	02-04-14 17:24	37.2806	-2.9708	A
123619	02-04-14 17:37	37.2728	-3.0158	1	54	Breeding Area
123619	02-04-14 18:49	37.2536	-2.9958	1	54	Breeding Area
123619	02-04-14 19:17	37.2794	-3.0236	1	54	Breeding Area
123619	02-04-14 19:20	37.2653	-3.0011	1
123619	02-04-14 20:58	37.2636	-3.0128	2	54	Breeding Area
123619	02-04-14 20:59	37.2633	-3.0128	2
123619	02-04-14 21:34	37.2683	-3.0486	1	54	Breeding Area
123619	02-04-14 21:38	37.2728	-3.0186	2
123619	02-04-14 22:27	37.2683	-3.0247	B
123619	02-04-14 22:36	37.2544	-3.0153	2	54	Breeding Area
123619	02-04-14 23:17	37.2633	-3.0217	1	54	Breeding Area
123619	02-04-14 23:21	37.2669	-3.01	2
123619	04-04-14 19:54	37.2625	-3.015	3	54	Breeding Area
123619	04-04-14 20:09	37.2611	-3.0075	1	54	Breeding Area
123619	04-04-14 21:15	37.2728	-3.0208	B
123619	04-04-14 21:34	37.2761	-2.9992	3	54	Breeding Area
123619	04-04-14 22:30	37.2792	-3.0058	2	54	Breeding Area
123619	04-04-14 22:55	37.2783	-3.0139	1	54	Breeding Area
123619	04-04-14 23:14	37.2781	-3.0142	B
123619	04-04-14 23:27	37.2775	-2.9969	A
123619	05-04-14 0:11	37.2817	-2.9994	2	54	Breeding Area
123619	05-04-14 0:41	37.2897	-2.9986	1	54	Breeding Area
123619	05-04-14 3:43	37.2736	-3.0072	3	54	Breeding Area
123619	07-04-14 1:13	37.2719	-3.0175	A
123619	07-04-14 3:23	37.2794	-3.0097	2	54	Breeding Area
123619	07-04-14 4:47	37.2781	-3.0081	A
123619	07-04-14 5:05	37.2806	-3.0044	3	54	Breeding Area
123619	07-04-14 5:57	37.28	-3.0111	A
123619	07-04-14 6:06	37.2819	-3.0075	B
123619	07-04-14 6:27	37.2792	-3.0089	3	54	Breeding Area
123619	07-04-14 7:34	37.2839	-3.0153	1	54	Breeding Area
123619	07-04-14 7:46	37.2631	-3.1603	0
123619	07-04-14 8:05	37.3197	-2.9972	1	54	Breeding Area
123619	07-04-14 9:13	37.3008	-2.9825	1	54	Breeding Area
123619	07-04-14 9:29	37.1894	-3.0731	1	54	Breeding Area
123619	08-04-14 11:08	37.2697	-3.0097	1	54	Breeding Area
123619	08-04-14 12:01	37.2756	-3.0047	A
123619	08-04-14 12:35	37.24	-2.9628	A
123619	08-04-14 13:08	37.2697	-3.0097	1
123619	08-04-14 14:01	37.2756	-3.0047	A
123619	08-04-14 14:19	37.26	-2.9792	1	54	Breeding Area
123619	08-04-14 14:35	37.24	-2.9628	A
123619	08-04-14 15:41	37.2661	-2.9997	1	54	Breeding Area
123619	08-04-14 16:19	37.26	-2.9792	1
123619	08-04-14 16:33	37.2603	-3.0253	2	54	Breeding Area
123619	08-04-14 17:24	37.3272	-2.9983	0
123619	08-04-14 17:31	37.2858	-3.0028	A
123619	08-04-14 17:41	37.2661	-2.9997	1
123619	08-04-14 18:11	37.2794	-2.9967	2	54	Breeding Area
123619	08-04-14 18:33	37.2603	-3.0253	2
123619	08-04-14 19:08	37.275	-3.0056	3	54	Breeding Area
123619	08-04-14 19:24	37.3272	-2.9983	0
123619	08-04-14 19:31	37.2858	-3.0028	A
123619	08-04-14 20:11	37.2794	-2.9967	2
123619	08-04-14 21:08	37.275	-3.0056	3
123619	10-04-14 17:01	37.2275	-3.0422	B
123619	10-04-14 17:22	37.2925	-3.0064	1	54	Breeding Area
123619	10-04-14 18:04	37.2875	-2.9953	2	54	Breeding Area
123619	10-04-14 19:01	37.2275	-3.0422	B
123619	10-04-14 19:22	37.2925	-3.0064	1
123619	10-04-14 19:45	37.2756	-3.0017	3	54	Breeding Area
123619	10-04-14 20:04	37.2875	-2.9953	2
123619	10-04-14 21:00	37.2728	-3.0256	0
123619	10-04-14 21:25	37.2772	-3.0047	2	54	Breeding Area
123619	10-04-14 21:45	37.2756	-3.0017	3
123619	10-04-14 23:00	37.2728	-3.0256	0
123619	10-04-14 23:09	37.2753	-3.0058	B
123619	10-04-14 23:25	37.2772	-3.0047	2
123619	11-04-14 0:42	37.2769	-3.0069	B
123619	11-04-14 1:09	37.2753	-3.0058	B
123619	11-04-14 2:42	37.2769	-3.0069	B
123619	11-04-14 19:13	37.2764	-2.9933	3	54	Breeding Area
123619	11-04-14 19:44	37.2769	-2.9944	B
123619	11-04-14 20:40	37.2808	-3.0092	2	54	Breeding Area
123619	11-04-14 20:53	37.2783	-3.0042	1	54	Breeding Area
123619	11-04-14 21:12	37.2758	-3.0181	0
123619	11-04-14 21:13	37.2764	-2.9933	3
123619	11-04-14 21:25	37.28	-3.0017	2	54	Breeding Area
123619	11-04-14 21:44	37.2769	-2.9944	B
123619	11-04-14 22:28	37.2808	-3.0086	B
123619	11-04-14 22:40	37.2808	-3.0092	2
123619	11-04-14 22:53	37.2783	-3.0042	1
123619	11-04-14 22:55	37.2919	-2.9758	0
123619	11-04-14 23:12	37.2758	-3.0181	0
123619	11-04-14 23:12	37.2864	-2.9928	0
123619	11-04-14 23:25	37.28	-3.0017	2
123619	12-04-14 0:28	37.2808	-3.0086	B
123619	12-04-14 0:55	37.2919	-2.9758	0
123619	12-04-14 1:12	37.2864	-2.9928	0
123619	12-04-14 2:07	37.2803	-3.0006	3	54	Breeding Area
123619	12-04-14 4:07	37.2803	-3.0006	3
123619	14-04-14 1:47	37.2806	-3.0047	2	54	Breeding Area
123619	14-04-14 3:09	37.2808	-3.0064	B
123619	14-04-14 3:29	37.2806	-3.0047	2	54	Breeding Area
123619	14-04-14 3:47	37.2806	-3.0047	2
123619	14-04-14 4:24	37.2761	-3.0061	2	54	Breeding Area
123619	14-04-14 4:45	37.2764	-2.9992	3	54	Breeding Area
123619	14-04-14 5:09	37.2808	-3.0064	B
123619	14-04-14 5:27	37.2758	-3.0131	2	54	Breeding Area
123619	14-04-14 5:29	37.2806	-3.0047	2
123619	14-04-14 6:02	37.3111	-3.0119	0
123619	14-04-14 6:24	37.2761	-3.0061	2
123619	14-04-14 6:26	37.2156	-2.9228	0
123619	14-04-14 6:45	37.2764	-2.9992	3
123619	14-04-14 7:07	37.2153	-2.9461	B
123619	14-04-14 7:27	37.2758	-3.0131	2
123619	14-04-14 7:46	37.2267	-2.9692	B
123619	14-04-14 8:02	37.3111	-3.0119	0
123619	14-04-14 8:26	37.2156	-2.9228	0
123619	14-04-14 9:07	37.2153	-2.9461	B
123619	14-04-14 9:46	37.2267	-2.9692	B
123619	16-04-14 4:26	37.2739	-3.0006	2	54	Breeding Area
123619	16-04-14 4:27	37.2806	-3.0086	3
123619	16-04-14 4:47	37.28	-3.0081	A
123619	16-04-14 5:13	37.2806	-3.0097	3	54	Breeding Area
123619	16-04-14 6:03	37.3219	-2.9939	1	54	Breeding Area
123619	16-04-14 6:05	37.2753	-2.9672	0
123619	16-04-14 6:26	37.2739	-3.0006	2
123619	16-04-14 6:27	37.2806	-3.0086	3
123619	16-04-14 6:47	37.28	-3.0081	A
123619	16-04-14 6:52	37.2928	-2.9625	1	54	Breeding Area
123619	16-04-14 7:13	37.2806	-3.0097	3
123619	16-04-14 7:43	37.2717	-2.9808	A
123619	16-04-14 8:03	37.3219	-2.9939	1
123619	16-04-14 8:05	37.2753	-2.9672	0
123619	16-04-14 8:25	37.2553	-2.9628	B
123619	16-04-14 8:42	37.3525	-3.2406	A
123619	16-04-14 8:52	37.2928	-2.9625	1
123619	16-04-14 9:43	37.2717	-2.9808	A
123619	16-04-14 10:06	37.2939	-3.0761	0
123619	16-04-14 10:19	37.2867	-3.0164	2	54	Breeding Area
123619	16-04-14 10:25	37.2553	-2.9628	B
123619	16-04-14 10:42	37.3525	-3.2406	A
123619	16-04-14 11:00	37.3211	-2.9356	A
123619	16-04-14 11:43	37.2331	-3	1	54	Breeding Area
123619	16-04-14 12:03	37.2669	-3.0275	1	54	Breeding Area
123619	16-04-14 12:06	37.2939	-3.0761	0
123619	16-04-14 12:19	37.2867	-3.0164	2
123619	16-04-14 12:51	37.2572	-3.0278	2	54	Breeding Area
123619	16-04-14 13:00	37.3211	-2.9356	A
123619	16-04-14 13:43	37.2331	-3	1
123619	16-04-14 14:03	37.2669	-3.0275	1
123619	16-04-14 14:51	37.2572	-3.0278	2
123619	18-04-14 9:25	37.255	-3.0117	1	54	Breeding Area
123619	18-04-14 9:56	37.2564	-2.8933	0
123619	18-04-14 10:18	37.2897	-3.0472	0
123619	18-04-14 11:04	37.2678	-3.0144	1	54	Breeding Area
123619	18-04-14 11:25	37.255	-3.0117	1
123619	18-04-14 11:40	37.2658	-3.0017	2	54	Breeding Area
123619	18-04-14 11:56	37.2564	-2.8933	0
123619	18-04-14 12:18	37.2897	-3.0472	0
123619	18-04-14 12:30	37.2639	-3.0197	B
123619	18-04-14 13:04	37.2678	-3.0144	1
123619	18-04-14 13:40	37.2658	-3.0017	2
123619	18-04-14 14:10	37.2656	-3.0069	2	54	Breeding Area
123619	18-04-14 14:30	37.2639	-3.0197	B
123619	18-04-14 15:27	37.2894	-2.9211	1	54	Breeding Area
123619	18-04-14 15:42	37.3028	-2.8803	B
123619	18-04-14 16:10	37.2656	-3.0069	2
123619	18-04-14 17:11	37.3147	-2.8169	B
123619	18-04-14 17:26	37.2531	-2.9972	1	54	Breeding Area
123619	18-04-14 17:27	37.2894	-2.9211	1
123619	18-04-14 17:42	37.3028	-2.8803	B
123619	18-04-14 19:11	37.3147	-2.8169	B
123619	18-04-14 19:26	37.2531	-2.9972	1
123619	20-04-14 15:05	37.2431	-3.0778	1	54	Breeding Area
123619	20-04-14 15:30	37.2675	-3.11	1	54	Breeding Area
123619	20-04-14 16:34	37.2664	-3.0142	1	54	Breeding Area
123619	20-04-14 16:46	37.2461	-2.9369	0
123619	20-04-14 17:05	37.2431	-3.0778	1
123619	20-04-14 17:30	37.2675	-3.11	1
123619	20-04-14 17:50	37.2653	-3.0108	1	54	Breeding Area
123619	20-04-14 18:18	37.2425	-3.0261	A
123619	20-04-14 18:34	37.2664	-3.0142	1
123619	20-04-14 18:46	37.2461	-2.9369	0
123619	20-04-14 19:30	37.2606	-3.0219	3	54	Breeding Area
123619	20-04-14 19:50	37.2653	-3.0108	1
123619	20-04-14 20:06	37.2653	-3.0133	B
123619	20-04-14 20:18	37.2425	-3.0261	A
123619	20-04-14 20:54	37.2686	-3.0161	2	54	Breeding Area
123619	20-04-14 20:58	37.2639	-3.0172	2
123619	20-04-14 21:30	37.2606	-3.0219	3
123619	20-04-14 21:38	37.2644	-3.0169	2	54	Breeding Area
123619	20-04-14 22:06	37.2653	-3.0133	B
123619	20-04-14 22:42	37.27	-3.0164	3	54	Breeding Area
123619	20-04-14 22:54	37.2686	-3.0161	2
123619	20-04-14 22:58	37.2639	-3.0172	2
123619	20-04-14 23:38	37.2644	-3.0169	2
123619	21-04-14 0:42	37.27	-3.0164	3
123619	22-04-14 20:09	37.2767	-3.0036	3	54	Breeding Area
123619	22-04-14 20:15	37.275	-3.0058	B
123619	22-04-14 20:34	37.2786	-3.0169	1	54	Breeding Area
123619	22-04-14 20:57	37.2739	-3.0119	1	54	Breeding Area
123619	22-04-14 21:55	37.2744	-3.0058	B
123619	22-04-14 22:09	37.2767	-3.0036	3
123619	22-04-14 22:15	37.275	-3.0058	B
123619	22-04-14 22:20	37.2753	-2.9964	2	54	Breeding Area
123619	22-04-14 22:34	37.2786	-3.0169	1
123619	22-04-14 22:37	37.2842	-2.9961	2	54	Breeding Area
123619	22-04-14 22:57	37.2739	-3.0119	1
123619	22-04-14 23:55	37.2744	-3.0058	B
123619	23-04-14 0:20	37.2753	-2.9964	2
123619	23-04-14 0:37	37.2842	-2.9961	2
123619	23-04-14 1:49	37.2761	-3.0061	3	54	Breeding Area
123619	23-04-14 3:12	37.2678	-3.0031	B
123619	23-04-14 3:27	37.2786	-3.0036	3	54	Breeding Area
123619	23-04-14 3:49	37.2761	-3.0061	3
123619	23-04-14 4:06	37.2717	-2.9997	B
123619	23-04-14 5:12	37.2678	-3.0031	B
123619	23-04-14 5:27	37.2786	-3.0036	3
123619	23-04-14 6:06	37.2717	-2.9997	B
123619	25-04-14 1:30	37.2861	-2.9886	A
123619	25-04-14 3:09	37.2822	-3.0131	2	54	Breeding Area
123619	25-04-14 3:30	37.2861	-2.9886	A
123619	25-04-14 4:23	37.2789	-2.9944	2	54	Breeding Area
123619	25-04-14 4:42	37.2775	-3.0119	2	54	Breeding Area
123619	25-04-14 4:53	37.2797	-2.9883	1	54	Breeding Area
123619	25-04-14 5:09	37.2822	-3.0131	2
123619	25-04-14 6:02	37.1406	-2.9756	0
123619	25-04-14 6:21	37.2822	-2.9356	1	54	Breeding Area
123619	25-04-14 6:23	37.2789	-2.9944	2
123619	25-04-14 6:33	37.2328	-3.015	1	54	Breeding Area
123619	25-04-14 6:42	37.2775	-3.0119	2
123619	25-04-14 6:53	37.2797	-2.9883	1
123619	25-04-14 8:02	37.1406	-2.9756	0
123619	25-04-14 8:21	37.2822	-2.9356	1
123619	25-04-14 8:33	37.2328	-3.015	1
123619	27-04-14 5:44	37.3514	-3.0211	0
123619	27-04-14 5:47	37.3089	-3.0106	0
123619	27-04-14 6:58	37.2411	-2.9903	1	54	Breeding Area
123619	27-04-14 7:22	37.1989	-3.0425	0
123619	27-04-14 7:44	37.3514	-3.0211	0
123619	27-04-14 7:47	37.3089	-3.0106	0
123619	27-04-14 8:12	37.1958	-3.0139	B
123619	27-04-14 8:47	37.19	-2.9639	B
123619	27-04-14 8:58	37.2411	-2.9903	1
123619	27-04-14 9:22	37.1989	-3.0425	0
123619	27-04-14 9:37	37.2314	-2.8953	0
123619	27-04-14 9:50	37.2908	-3.0364	1	54	Breeding Area
123619	27-04-14 10:12	37.1958	-3.0139	B
123619	27-04-14 10:34	37.2944	-2.9725	B
123619	27-04-14 10:47	37.19	-2.9639	B
123619	27-04-14 11:17	37.2486	-3.0403	0
123619	27-04-14 11:29	37.3117	-2.9264	0
123619	27-04-14 11:37	37.2314	-2.8953	0
123619	27-04-14 11:50	37.2908	-3.0364	1
123619	27-04-14 12:33	37.2525	-3.0053	A
123619	27-04-14 12:34	37.2944	-2.9725	B
123619	27-04-14 13:17	37.2486	-3.0403	0
123619	27-04-14 13:29	37.3117	-2.9264	0
123619	27-04-14 14:12	37.2789	-2.9764	2	54	Breeding Area
123619	27-04-14 14:33	37.2525	-3.0053	A
123619	27-04-14 16:12	37.2789	-2.9764	2
123619	28-04-14 12:21	37.2611	-3.0122	2	54	Breeding Area
123619	28-04-14 14:00	37.2683	-3.0092	2	54	Breeding Area
123619	28-04-14 14:21	37.2611	-3.0122	2
123619	28-04-14 15:18	37.2525	-3.0128	3	54	Breeding Area
123619	28-04-14 15:44	37.2564	-3.0108	B
123619	28-04-14 16:00	37.2683	-3.0092	2
123619	28-04-14 16:41	37.2539	-3.0264	0
123619	28-04-14 16:58	37.2444	-3.0567	2	54	Breeding Area
123619	28-04-14 17:18	37.2525	-3.0128	3
123619	28-04-14 17:44	37.2564	-3.0108	B
123619	28-04-14 18:18	37.2675	-3.0056	B
123619	28-04-14 18:40	37.2756	-3.1531	0
123619	28-04-14 18:41	37.2539	-3.0264	0
123619	28-04-14 18:58	37.2444	-3.0567	2
123619	28-04-14 20:16	37.2656	-3.0175	A
123619	28-04-14 20:18	37.2675	-3.0056	B
123619	28-04-14 20:33	37.4125	-3.3019	B
123619	28-04-14 20:40	37.2756	-3.1531	0
123619	28-04-14 22:16	37.2656	-3.0175	A
123619	28-04-14 22:33	37.4125	-3.3019	B
123619	29-04-14 10:36	37.2772	-2.9875	1	54	Breeding Area
123619	29-04-14 11:07	37.2814	-3.0019	3	54	Breeding Area
123619	29-04-14 11:29	37.2783	-3.0022	B
123619	29-04-14 12:05	37.2917	-2.9775	A
123619	29-04-14 12:36	37.2772	-2.9875	1
123619	29-04-14 13:07	37.2814	-3.0019	3
123619	29-04-14 13:29	37.2783	-3.0022	B
123619	29-04-14 13:48	37.2769	-3.0006	2	54	Breeding Area
123619	29-04-14 14:05	37.2917	-2.9775	A
123619	29-04-14 15:04	37.2847	-3.005	3	54	Breeding Area
123619	29-04-14 15:33	37.2939	-3.0083	A
123619	29-04-14 15:48	37.2769	-3.0006	2
123619	29-04-14 16:13	37.3069	-3.0747	0
123619	29-04-14 16:49	37.2708	-2.9903	1	54	Breeding Area
123619	29-04-14 17:04	37.2847	-3.005	3
123619	29-04-14 17:33	37.2939	-3.0083	A
123619	29-04-14 17:54	37.2686	-2.9783	1	54	Breeding Area
123619	29-04-14 18:07	37.2769	-2.975	1	54	Breeding Area
123619	29-04-14 18:13	37.3069	-3.0747	0
123619	29-04-14 18:49	37.2708	-2.9903	1
123619	29-04-14 19:48	37.2744	-3.0022	3	54	Breeding Area
123619	29-04-14 19:54	37.2686	-2.9783	1
123619	29-04-14 20:07	37.2769	-2.975	1
123619	29-04-14 20:14	37.2767	-3.0047	3	54	Breeding Area
123619	29-04-14 20:49	37.2769	-3.0069	2	54	Breeding Area
123619	29-04-14 21:10	37.2756	-3.0053	B
123619	29-04-14 21:48	37.2744	-3.0022	3
123619	29-04-14 21:53	37.2764	-3.0014	3	54	Breeding Area
123619	29-04-14 22:14	37.2767	-3.0047	3
123619	29-04-14 22:36	37.2814	-2.9939	2	54	Breeding Area
123619	29-04-14 22:49	37.2769	-3.0069	2
123619	29-04-14 23:10	37.2756	-3.0053	B
123619	29-04-14 23:53	37.2764	-3.0014	3
123619	30-04-14 0:36	37.2814	-2.9939	2
123619	01-05-14 20:25	37.2767	-3.0067	3	54	Breeding Area
123619	01-05-14 20:27	37.2781	-3.0039	1
123619	01-05-14 20:30	37.2789	-3.0036	2
123619	01-05-14 21:12	37.2803	-2.9989	1	54	Breeding Area
123619	01-05-14 22:05	37.2964	-3.0017	B
123619	01-05-14 22:07	37.2828	-3.0031	2	54	Breeding Area
123619	01-05-14 22:25	37.2767	-3.0067	3
123619	01-05-14 22:27	37.2781	-3.0039	1
123619	01-05-14 22:30	37.2789	-3.0036	2
123619	01-05-14 22:54	37.2753	-3.0014	2	54	Breeding Area
123619	01-05-14 23:12	37.2803	-2.9989	1
123619	02-05-14 0:05	37.2964	-3.0017	B
123619	02-05-14 0:07	37.2828	-3.0031	2
123619	02-05-14 0:54	37.2753	-3.0014	2
123619	02-05-14 1:46	37.2806	-3.0047	2	54	Breeding Area
123619	02-05-14 3:29	37.2817	-3.0003	3	54	Breeding Area
123619	02-05-14 3:46	37.2806	-3.0047	2
123619	02-05-14 4:26	37.2886	-2.9978	B
123619	02-05-14 5:29	37.2817	-3.0003	3
123619	02-05-14 6:26	37.2886	-2.9978	B
123619	04-05-14 1:30	37.2708	-3.0133	B
123619	04-05-14 3:04	37.2783	-3.0025	3	54	Breeding Area
123619	04-05-14 3:30	37.2708	-3.0133	B
123619	04-05-14 4:23	37.2794	-3.0036	3	54	Breeding Area
123619	04-05-14 4:31	37.2797	-3.0033	B
123619	04-05-14 4:51	37.2814	-3.0022	B
123619	04-05-14 5:01	37.2781	-2.9947	3	54	Breeding Area
123619	04-05-14 5:04	37.2783	-3.0025	3
123619	04-05-14 6:04	37.2783	-2.8856	0
123619	04-05-14 6:14	37.2586	-3.0511	0
123619	04-05-14 6:23	37.2794	-3.0036	3
123619	04-05-14 6:31	37.2797	-3.0033	B
123619	04-05-14 6:38	37.2508	-2.9933	0
123619	04-05-14 6:51	37.2814	-3.0022	B
123619	04-05-14 7:01	37.2781	-2.9947	3
123619	04-05-14 8:04	37.2783	-2.8856	0
123619	04-05-14 8:14	37.2586	-3.0511	0
123619	04-05-14 8:28	37.2542	-3.0322	B
123619	04-05-14 8:38	37.2508	-2.9933	0
123619	04-05-14 8:49	37.3008	-2.9708	0
123619	04-05-14 10:28	37.2542	-3.0322	B
123619	04-05-14 10:49	37.3008	-2.9708	0
123619	06-05-14 5:28	37.3503	-3.2867	B
123619	06-05-14 5:37	37.2692	-2.9944	1	54	Breeding Area
123619	06-05-14 5:39	37.2636	-3.0378	1
123619	06-05-14 7:01	37.3036	-3.0169	0
123619	06-05-14 7:16	37.2303	-3.0575	1	54	Breeding Area
123619	06-05-14 9:02	37.2842	-3.1211	B
123619	06-05-14 9:41	37.2844	-3.0261	1	54	Breeding Area
123619	06-05-14 9:51	37.285	-2.9303	0
123619	06-05-14 10:41	37.2781	-3.0117	0
123619	06-05-14 11:19	37.2917	-3.0014	2	54	Breeding Area
123619	06-05-14 11:31	37.2678	-3.0186	2	54	Breeding Area
123619	06-05-14 12:30	37.3006	-3.0475	1	54	Breeding Area
123619	06-05-14 14:13	37.2828	-2.9911	1	54	Breeding Area
123619	07-05-14 9:27	37.2853	-3.0264	1	54	Breeding Area
123619	07-05-14 9:28	37.2644	-3.0553	2
123619	07-05-14 10:25	37.2628	-3.0261	2	54	Breeding Area
123619	07-05-14 11:08	37.2661	-3.0261	3	54	Breeding Area
123619	07-05-14 11:11	37.2697	-3.0172	3
123619	07-05-14 12:22	37.2539	-3.0172	2	54	Breeding Area
123619	07-05-14 14:02	37.2611	-3.0225	3	54	Breeding Area
123619	07-05-14 15:14	37.2633	-3.0222	2	54	Breeding Area
123619	07-05-14 16:16	37.2647	-3.0258	2	54	Breeding Area
123619	07-05-14 16:58	37.245	-3.0114	B
123619	09-05-14 13:41	37.3022	-2.87	0
123619	09-05-14 14:51	37.2678	-2.9981	1	54	Breeding Area
123619	09-05-14 15:21	37.3042	-3.0428	1	54	Breeding Area
123619	09-05-14 15:26	37.2567	-3.0153	A
123619	09-05-14 16:35	37.29	-3.0125	1	54	Breeding Area
123619	09-05-14 17:11	37.2728	-2.9697	1	54	Breeding Area
123619	09-05-14 17:55	37.2806	-2.975	3	54	Breeding Area
123619	09-05-14 18:46	37.3081	-3.0142	0
123619	09-05-14 19:34	37.2792	-3.0008	3	54	Breeding Area
123619	09-05-14 20:09	37.2828	-3.0114	2	54	Breeding Area
123619	09-05-14 20:26	37.2783	-3.0083	3	54	Breeding Area
123619	09-05-14 21:00	37.2781	-3.0131	1	54	Breeding Area
123619	09-05-14 21:43	37.28	-3.0003	2	54	Breeding Area
123619	09-05-14 22:09	37.2808	-3.0019	3	54	Breeding Area
123619	11-05-14 18:37	37.3669	-3.0994	B
123619	11-05-14 19:30	37.3039	-2.9592	B
123619	11-05-14 20:04	37.2778	-3.0067	2	54	Breeding Area
123619	11-05-14 20:09	37.2872	-3.0131	3
123619	11-05-14 20:26	37.2725	-3.0036	B
123619	11-05-14 21:02	37.2769	-3.0169	2	54	Breeding Area
123619	11-05-14 21:41	37.28	-2.9958	1	54	Breeding Area
123619	11-05-14 21:57	37.2733	-3.0114	A
123619	11-05-14 22:46	37.2775	-3.0069	2	54	Breeding Area
123619	11-05-14 23:24	37.2769	-3.0028	B
123619	12-05-14 1:41	37.2814	-3.0078	3	54	Breeding Area
123619	12-05-14 3:21	37.28	-3.0028	3	54	Breeding Area
123619	14-05-14 2:56	37.2772	-3	2	54	Breeding Area
123619	14-05-14 4:12	37.2808	-3.0067	2	54	Breeding Area
123619	14-05-14 4:39	37.285	-3.01	B
123619	14-05-14 4:47	37.275	-3.0197	A
123619	14-05-14 5:25	37.2817	-2.9922	2	54	Breeding Area
123619	14-05-14 5:48	37.2814	-2.9892	0
123619	14-05-14 6:25	37.2631	-3.0803	0
123619	14-05-14 7:03	37.2842	-2.9997	1	54	Breeding Area
123619	14-05-14 8:44	37.3208	-3.0547	1	54	Breeding Area
123619	16-05-14 5:22	37.2778	-2.9869	1	54	Breeding Area
123619	16-05-14 5:26	37.2722	-2.9958	2
123619	16-05-14 6:15	37.2803	-2.9961	1	54	Breeding Area
123619	16-05-14 7:08	37.2725	-3.0486	1	54	Breeding Area
123619	16-05-14 7:09	37.27	-3.0414	0
123619	16-05-14 9:15	37.3039	-3.0547	1	54	Breeding Area
123619	16-05-14 9:42	37.2783	-2.9083	0
123619	16-05-14 10:35	37.2744	-2.9975	1	54	Breeding Area
123619	16-05-14 10:58	37.3092	-2.9525	1	54	Breeding Area
123619	16-05-14 11:23	37.3142	-3.0464	1	54	Breeding Area
123619	16-05-14 12:16	37.3267	-3.0739	B
123619	16-05-14 12:22	37.2539	-2.9972	2	54	Breeding Area
123619	16-05-14 12:37	37.2911	-3.0553	A
123619	18-05-14 9:57	37.2947	-3.0617	0
123619	18-05-14 10:28	37.2383	-2.9153	0
123619	18-05-14 10:42	37.2761	-3.0347	2	54	Breeding Area
123619	18-05-14 11:58	37.2483	-2.9983	B
123619	18-05-14 12:15	37.3636	-2.9217	A
123619	18-05-14 12:23	37.3564	-2.9497	0
123619	18-05-14 13:43	37.2858	-2.9644	0
123619	18-05-14 14:51	37.2661	-3.0158	2	54	Breeding Area
123619	18-05-14 15:03	37.2633	-3.0161	B
123619	18-05-14 15:23	37.2525	-2.9842	2	54	Breeding Area
123619	18-05-14 16:36	37.2825	-3.0308	1	54	Breeding Area
123619	18-05-14 16:49	37.2769	-3.1111	0
123619	18-05-14 18:12	37.2769	-3.0253	2	54	Breeding Area
123619	18-05-14 18:29	37.2797	-3.0414	0
123619	20-05-14 15:03	37.2925	-2.9856	1	54	Breeding Area
123619	20-05-14 15:55	37.2853	-3.0114	1	54	Breeding Area
123619	20-05-14 16:11	37.2886	-2.9683	0
123619	20-05-14 17:03	37.2925	-2.9856	1
123619	20-05-14 17:07	37.2664	-3.0453	A
123619	20-05-14 17:38	37.2853	-3.0069	1	54	Breeding Area
123619	20-05-14 17:54	37.2936	-3.0139	0
123619	20-05-14 17:55	37.2853	-3.0114	1
123619	20-05-14 18:11	37.2886	-2.9683	0
123619	20-05-14 18:48	37.2781	-3.0164	1	54	Breeding Area
123619	20-05-14 19:07	37.2664	-3.0453	A
123619	20-05-14 19:38	37.2853	-3.0069	1
123619	20-05-14 19:43	37.2747	-3.0081	A
123619	20-05-14 19:51	37.2742	-3.0011	B
123619	20-05-14 19:54	37.2936	-3.0139	0
123619	20-05-14 20:28	37.2789	-3.0106	1	54	Breeding Area
123619	20-05-14 20:40	37.28	-3.0072	B
123619	20-05-14 20:48	37.2781	-3.0164	1
123619	20-05-14 21:16	37.28	-3.0075	2	54	Breeding Area
123619	20-05-14 21:34	37.2814	-3.0067	3	54	Breeding Area
123619	20-05-14 21:43	37.2747	-3.0081	A
123619	20-05-14 21:51	37.2742	-3.0011	B
123619	20-05-14 22:12	37.2883	-3.0103	B
123619	20-05-14 22:28	37.2789	-3.0106	1
123619	20-05-14 22:40	37.28	-3.0072	B
123619	20-05-14 23:00	37.2928	-3.0197	1	54	Breeding Area
123619	20-05-14 23:12	37.2933	-3.0206	B
123619	20-05-14 23:16	37.28	-3.0075	2
123619	20-05-14 23:34	37.2814	-3.0067	3
123619	21-05-14 0:12	37.2883	-3.0103	B
123619	21-05-14 1:00	37.2928	-3.0197	1
123619	21-05-14 1:12	37.2933	-3.0206	B
123619	22-05-14 20:39	37.2789	-3.0083	3	54	Breeding Area
123619	22-05-14 21:10	37.2794	-3.0081	2	54	Breeding Area
123619	22-05-14 21:29	37.2814	-3.0017	3	54	Breeding Area
123619	22-05-14 22:16	37.2808	-3.0156	3	54	Breeding Area
123619	22-05-14 22:39	37.2789	-3.0083	3
123619	22-05-14 22:46	37.28	-3.0183	B
123619	22-05-14 23:10	37.2794	-3.0081	2
123619	22-05-14 23:29	37.2814	-3.0017	3
123619	23-05-14 0:16	37.2808	-3.0156	3
[truncated: 18,963 more rows]
